# Supplementary material for: (9S,13R,14S)-7,8-Didehydro-4-(4-iodo­benz­yloxy)-3,7-dimeth­oxy-17-methyl­morphinan-6-one monohydrate
Source: Acta Crystallogr Sect E Struct Rep Online. 2010 Oct 20;66(Pt 11):o2817. doi: 10.1107/S1600536810040286 (PMC3009244; doi:10.1107/S1600536810040286)
Supplement: Supplementary file 2 [file e-66-o2817-Isup2.hkl]

# 
# h,k,l, Fc-squared, Fo-squared, sigma(Fo-squared) and status flag 
# 
data_I
_shelx_title ' cd201262 in P2(1)' 
_shelx_refln_list_code          4 
_shelx_F_calc_maximum      146.41 
_exptl_crystal_F_000       572.00 
_reflns_d_resolution_high  0.7828 
 
loop_ 
 _symmetry_equiv_pos_as_xyz 
 'x, y, z' 
 '-x, y+1/2, -z' 
 
_cell_length_a     8.9005 
_cell_length_b    14.9221 
_cell_length_c     9.2426 
_cell_angle_alpha  90.000 
_cell_angle_beta   91.432 
_cell_angle_gamma  90.000 
 
_shelx_F_squared_multiplier     1.000 
 
loop_ 
 _refln_index_h 
 _refln_index_k 
 _refln_index_l 
 _refln_F_squared_calc 
 _refln_F_squared_meas 
 _refln_F_squared_sigma 
 _refln_observed_status 
   2 -18   0       57.55       80.72     12.48 o 
   4 -16   0      187.40      222.02     17.14 o 
   5 -16   0       34.48       54.57     10.67 o 
   6 -16   0       44.24       63.58     11.27 o 
   3 -15   0       83.45       80.12     11.27 o 
   4 -15   0       57.32       65.69     11.12 o 
   5 -15   0       22.06       21.19      7.82 o 
   6 -15   0       74.75       75.16     12.18 o 
   7 -15   0       56.56       61.63     10.52 o 
   3 -14   0      428.51      424.50     20.14 o 
   4 -14   0      182.16      199.92     15.18 o 
   5 -14   0       88.81      109.13     12.03 o 
   6 -14   0      114.50      139.95     14.28 o 
   7 -14   0       60.19       85.08     13.08 o 
   3 -13   0       58.73       49.61      8.12 o 
   4 -13   0      133.54      121.16     12.03 o 
   5 -13   0      181.74      150.92     13.83 o 
   6 -13   0       80.27       75.31     11.72 o 
   7 -13   0       87.64      103.12     13.83 o 
   8 -13   0       39.96       41.79      8.72 o 
   3 -12   0      412.68      383.46     17.14 o 
   4 -12   0      338.49      330.85     17.59 o 
   5 -12   0      558.02      544.76     23.75 o 
   6 -12   0      235.32      239.16     17.14 o 
   7 -12   0      142.74      152.57     15.33 o 
   8 -12   0       22.38       45.70      9.92 o 
   3 -11   0      281.04      251.63     13.23 o 
   4 -11   0       18.88       20.63      3.93 o 
   5 -11   0      105.99       79.67      9.92 o 
   6 -11   0      434.66      350.24     19.69 o 
   7 -11   0      112.76      114.84     12.93 o 
   8 -11   0       54.28       65.09     12.03 o 
   9 -11   0       51.79       52.16      9.32 o 
   0 -10   0      797.73      738.07     17.44 o 
   1 -10   0     1023.86     1025.63     18.94 o 
   3 -10   0      751.85      732.35     21.04 o 
   4 -10   0      572.04      545.99     13.61 o 
   5 -10   0     1447.09     1492.82     36.83 o 
   6 -10   0      109.46      116.05     11.72 o 
   7 -10   0      245.72      224.43     16.54 o 
   8 -10   0      171.79      186.09     16.38 o 
   9 -10   0       68.52       89.59     13.38 o 
   1  -9   0      908.28      993.61     17.59 o 
   2  -9   0      122.25      135.59      6.16 o 
   3  -9   0      569.31      514.24     16.54 o 
   4  -9   0      406.31      340.26     10.31 o 
   5  -9   0      132.15      120.71     10.82 o 
   6  -9   0      481.48      432.02     20.59 o 
   7  -9   0      158.63      149.12     13.53 o 
   8  -9   0      186.49      160.99     15.18 o 
   9  -9   0      244.60      204.88     17.29 o 
  10  -9   0       56.92       64.79      6.91 o 
   1  -8   0     3714.14     4046.44     38.03 o 
   2  -8   0     1721.74     1693.80     20.59 o 
   3  -8   0     2809.40     2708.75     36.98 o 
   4  -8   0     1075.33     1082.98     17.29 o 
   5  -8   0     1748.02     1774.97     37.73 o 
   6  -8   0      155.71      171.06     12.93 o 
   7  -8   0      181.68      196.17     14.73 o 
   8  -8   0      141.36      144.61     13.98 o 
   9  -8   0      134.23      137.54     14.58 o 
  10  -8   0       64.56       75.76     11.72 o 
   1  -7   0      883.86      947.31     15.03 o 
   2  -7   0      185.82      230.74      6.76 o 
   3  -7   0      707.06      655.84     16.08 o 
   4  -7   0      159.53      139.44      6.03 o 
   5  -7   0      541.95      490.34     19.24 o 
   6  -7   0      690.56      644.27     23.60 o 
   7  -7   0      439.43      414.28     20.89 o 
   8  -7   0      200.84      210.45     16.38 o 
   9  -7   0       99.89      107.78     14.13 o 
  10  -7   0       64.77       66.74     11.57 o 
   1  -6   0     4541.85     4865.23     39.83 o 
   2  -6   0     4239.94     4792.32     38.63 o 
   3  -6   0     2151.82     2167.63     47.80 o 
   4  -6   0      719.66      697.83     12.28 o 
   5  -6   0      781.78      696.48     39.83 o 
   6  -6   0      786.72      757.31     25.10 o 
   7  -6   0      501.18      483.13     21.80 o 
   8  -6   0      205.11      202.33     15.63 o 
   9  -6   0      258.62      261.86     18.94 o 
  10  -6   0       35.12       37.58      8.87 o 
   1  -5   0       96.47       97.86      3.76 o 
   3  -5   0     1717.09     1824.22     18.60 o 
   4  -5   0      459.73      409.56      8.83 o 
   5  -5   0     1110.79     1071.93     18.79 o 
   6  -5   0      257.48      220.67     13.83 o 
   7  -5   0      283.10      255.39     15.78 o 
   8  -5   0      276.83      239.31     16.23 o 
   9  -5   0      165.46      140.55     13.68 o 
  10  -5   0      105.03      102.22     12.33 o 
   1  -4   0     7931.81     8185.77     60.58 o 
   2  -4   0     6561.87     6721.22     52.31 o 
   3  -4   0     1775.68     1763.31     17.08 o 
   4  -4   0     7713.78     7937.39    212.25 o 
   5  -4   0     3288.73     3622.75    205.41 o 
   6  -4   0      655.50      617.66     21.80 o 
   7  -4   0      418.50      381.66     18.49 o 
   8  -4   0      302.02      262.31     16.69 o 
   9  -4   0      123.85      111.69     12.48 o 
  10  -4   0       20.10       15.78      6.31 o 
  11  -4   0        7.90       11.88      3.31 o 
   1  -3   0      852.69      910.93     10.67 o 
   2  -3   0     2019.21     2045.61     23.68 o 
   3  -3   0     3709.42     3918.41     45.55 o 
   4  -3   0       68.96       57.55      3.36 o 
   5  -3   0      273.42      285.52     13.68 o 
   6  -3   0      602.22      570.01     20.44 o 
   7  -3   0     1287.48     1183.01     32.02 o 
   8  -3   0       78.62       68.85     10.07 o 
   9  -3   0      104.82      110.94     11.88 o 
  10  -3   0      241.69      220.82     17.59 o 
  11  -3   0      104.00      109.88     11.57 o 
   2  -2   0    12144.90    11890.75    461.63 o 
   3  -2   0     4495.00     4636.55    205.11 o 
   4  -2   0     3500.81     3747.30    175.05 o 
   5  -2   0     1608.18     1598.38     83.50 o 
   6  -2   0      881.46      749.64     23.00 o 
   7  -2   0      699.06      664.11     23.60 o 
   8  -2   0      222.20      216.91     14.88 o 
   9  -2   0       99.08       89.44     10.97 o 
  10  -2   0       63.72       61.93     10.97 o 
  11  -2   0       20.90       23.45      6.76 o 
   1  -1   0     2772.21     2805.01     18.60 o 
   2  -1   0     2469.19     2716.56     76.96 o 
   3  -1   0      401.29      397.53     21.19 o 
   4  -1   0      709.40      783.21     35.32 o 
   5  -1   0     1762.06     1854.33     82.30 o 
   6  -1   0      927.50      965.81     59.45 o 
   7  -1   0      534.44      485.68     19.99 o 
   8  -1   0      482.01      458.32     21.19 o 
   9  -1   0      155.57      129.88     12.78 o 
  10  -1   0       38.91       53.66     10.52 o 
  11  -1   0      208.01      207.14     16.84 o 
   1   0   0       81.11      113.41     12.25 o 
   2   0   0      112.94      106.28      2.89 o 
   3   0   0     8486.38     8740.99    535.89 o 
   4   0   0     4611.47     5084.12    228.79 o 
   5   0   0     1766.46     1755.22     65.99 o 
   6   0   0      742.84      768.86     36.53 o 
   7   0   0      532.02      514.24     20.44 o 
   8   0   0      427.67      409.32     19.99 o 
   9   0   0       84.00       81.77     11.42 o 
  10   0   0       58.44       64.94     10.97 o 
  11   0   0      119.82      119.05     12.93 o 
   1   1   0     2777.38     3096.11     37.81 o 
   2   1   0     2589.36     2920.75    109.88 o 
   3   1   0      471.85      494.33      8.04 o 
   4   1   0      624.54      698.77     28.56 o 
   5   1   0     1886.49     1993.11     62.53 o 
   6   1   0      914.11      953.57     15.60 o 
   7   1   0      505.29      456.82     19.09 o 
   8   1   0      478.24      454.87     20.89 o 
   9   1   0      164.95      176.62     14.43 o 
  10   1   0       46.95       62.23     10.97 o 
  11   1   0      209.79      214.20     17.44 o 
   0   2   0     8676.33     9427.56     67.49 o 
   1   2   0     1499.30     1642.39     12.63 o 
   2   2   0    11865.16    13237.46    232.54 o 
   3   2   0     4894.94     5246.63    101.01 o 
   4   2   0     3499.92     3714.41    100.64 o 
   5   2   0     1681.19     1658.61     56.82 o 
   6   2   0      957.29     1006.95     16.54 o 
   7   2   0      648.57      627.73     22.25 o 
   8   2   0      241.86      257.65     15.93 o 
   9   2   0       93.15      101.16     11.42 o 
  10   2   0       56.57       52.61     10.07 o 
  11   2   0       18.95       26.46      7.97 o 
   1   3   0      858.21      909.85     19.49 o 
   2   3   0     1977.02     2124.94     34.20 o 
   3   3   0     3765.26     4199.54     43.67 o 
   4   3   0       89.55       80.23      4.89 o 
   5   3   0      277.09      277.95      8.28 o 
   6   3   0      517.36      494.35     12.00 o 
   7   3   0     1259.94     1209.64     20.17 o 
   8   3   0      102.74       98.46     10.37 o 
   9   3   0       93.22       95.90     10.97 o 
  10   3   0      232.18      237.65     17.44 o 
  11   3   0      103.72      127.77     13.38 o 
   0   4   0     7185.44     8237.94     62.38 o 
   1   4   0     8031.15     8686.52    153.10 o 
   2   4   0     6653.09     7126.90    162.49 o 
   3   4   0     1637.27     1653.57     26.76 o 
   4   4   0     7681.35     8549.50     78.32 o 
   5   4   0     3244.83     3466.83     31.86 o 
   6   4   0      633.59      658.87     14.23 o 
   7   4   0      416.47      402.21     12.00 o 
   8   4   0      334.64      325.59     17.74 o 
   9   4   0      116.65      108.68     11.57 o 
  10   4   0       21.58       32.17      8.42 o 
  11   4   0        6.79       11.42      5.56 o 
   1   5   0      105.24      101.94      4.39 o 
   2   5   0      104.76       99.90      3.31 o 
   3   5   0     1643.58     1788.30     19.62 o 
   4   5   0      447.44      406.65      9.88 o 
   5   5   0     1177.40     1175.79     18.28 o 
   6   5   0      276.70      271.03     11.57 o 
   7   5   0      326.32      317.96     10.99 o 
   8   5   0      280.38      274.03     16.38 o 
   9   5   0      150.62      175.27     14.28 o 
  10   5   0      112.08      115.45     12.63 o 
   0   6   0     4780.01     5097.92     50.06 o 
   1   6   0     4888.53     5385.34     87.41 o 
   2   6   0     4210.28     4638.52    151.67 o 
   3   6   0     2018.74     2018.89     36.90 o 
   4   6   0      790.14      783.08     14.27 o 
   5   6   0      768.17      734.78     14.88 o 
   6   6   0      770.63      716.23     15.73 o 
   7   6   0      492.72      526.25     14.49 o 
   8   6   0      200.41      202.78     14.28 o 
   9   6   0      257.85      274.03     17.59 o 
  10   6   0       45.04       71.70     11.57 o 
   1   7   0      853.35      934.31     21.95 o 
   2   7   0      187.14      234.99     13.01 o 
   3   7   0      722.48      703.52     13.27 o 
   4   7   0      132.19      118.06      5.94 o 
   5   7   0      537.78      456.01     12.10 o 
   6   7   0      653.72      628.40     15.20 o 
   7   7   0      444.88      409.03     13.18 o 
   8   7   0      203.25      207.81     10.20 o 
   9   7   0       99.06      115.75     12.03 o 
  10   7   0       64.75       92.15     12.48 o 
   0   8   0     6053.85     6668.15     66.44 o 
   1   8   0     3588.63     3952.25     45.19 o 
   2   8   0     1657.85     1625.01     42.85 o 
   3   8   0     2833.57     2916.20    114.02 o 
   4   8   0     1077.94     1076.76     18.30 o 
   5   8   0     1767.61     1754.67     38.18 o 
   6   8   0      185.78      195.96      9.02 o 
   7   8   0      161.37      162.59      8.77 o 
   8   8   0      123.23      133.37      8.60 o 
   9   8   0      132.55      134.39     12.78 o 
   1   9   0      931.83     1009.94     17.32 o 
   2   9   0      129.49      148.39      5.50 o 
   3   9   0      586.08      488.13     34.20 o 
   4   9   0      387.98      330.71     14.58 o 
   5   9   0       99.45       83.91      6.14 o 
   6   9   0      547.45      492.60     20.82 o 
   7   9   0      148.81      130.71      8.28 o 
   8   9   0      172.01      138.73      8.85 o 
   0  10   0      860.20      877.41     24.20 o 
   1  10   0     1048.35     1088.05     44.42 o 
   2  10   0     2035.96     2081.99     54.30 o 
   3  10   0      716.49      700.48     15.28 o 
   4  10   0      658.61      636.79     20.67 o 
   5  10   0     1440.18     1416.78     31.94 o 
   6  10   0       80.99       86.59      6.72 o 
   7  10   0      275.42      276.77     11.83 o 
   8  10   0      179.07      169.26     14.58 o 
   1  11   0      194.00      198.84      8.80 o 
   2  11   0      638.33      633.03     15.60 o 
   3  11   0      279.88      250.44      9.76 o 
   4  11   0       20.43       19.81      3.98 o 
   5  11   0      110.20       85.21      8.79 o 
   6  11   0      438.19      382.26     20.29 o 
   7  11   0      109.64       82.83     11.42 o 
   8  11   0       49.72       59.08     10.67 o 
   0  12   0      960.48      992.71     28.41 o 
   1  12   0     1399.86     1509.15     29.84 o 
   2  12   0      527.24      549.10     30.29 o 
   3  12   0      395.03      403.35     13.90 o 
   4  12   0      353.92      361.03     12.56 o 
   5  12   0      556.10      566.10     24.65 o 
   6  12   0      224.72      219.17     16.54 o 
   7  12   0      148.05      167.31     15.03 o 
   8  12   0       20.34       28.11      8.42 o 
   1  13   0      118.58      123.31      7.81 o 
   2  13   0      167.85      159.29      9.09 o 
   3  13   0       65.75       49.76      9.02 o 
   4  13   0      115.32       95.30     11.27 o 
   5  13   0      187.28      157.38     13.98 o 
   6  13   0       82.31       76.21     11.72 o 
   7  13   0       97.56      109.88     12.93 o 
   8  13   0       39.73       39.68      9.62 o 
   0  14   0      204.50      203.68     14.43 o 
   1  14   0      384.20      386.24     14.66 o 
   2  14   0      275.32      285.05     21.72 o 
   3  14   0      436.99      421.80     21.95 o 
   4  14   0      188.19      201.73     15.93 o 
   5  14   0       82.39       97.71     12.78 o 
   6  14   0      116.22      131.38     13.98 o 
   7  14   0       59.40       73.51     12.03 o 
   1  15   0       42.79       46.33      6.14 o 
   2  15   0        6.17        4.84      3.12 o 
   3  15   0       80.00       76.96     11.27 o 
   4  15   0       59.34       63.58     11.12 o 
   5  15   0       17.86       18.04      7.37 o 
   6  15   0       66.90       59.83     11.12 o 
   7  15   0       59.66       63.43     10.37 o 
   0  16   0      322.81      352.20     20.44 o 
   1  16   0      177.90      192.53     10.89 o 
   2  16   0       86.50       90.36      8.07 o 
   3  16   0      152.28      166.85     15.18 o 
   4  16   0      184.89      217.21     17.74 o 
   5  16   0       42.14       53.36     10.52 o 
   6  16   0       39.75       53.96      9.32 o 
   1  17   0        1.58        6.21      4.81 o 
   2  17   0       15.08       22.44      5.21 o 
   3  17   0        2.44       -0.60      3.76 o 
   4  17   0       64.99       64.49     11.42 o 
   5  17   0       39.97       35.63      6.01 o 
   0  18   0       94.07      122.36     13.23 o 
   1  18   0       53.36       59.68      7.71 o 
   2  18   0       61.99       74.27      8.94 o 
   3  18   0       79.33       88.09     10.22 o 
   1 -18   1       51.19       58.02     11.42 o 
   2 -18   1       69.41       98.76     13.53 o 
   2 -17   1       26.43       43.59     10.22 o 
   3 -17   1        6.19       18.79      7.37 o 
   5 -17   1        3.59       15.63      6.16 o 
   2 -16   1      308.47      284.10     18.79 o 
   3 -16   1       47.54       63.58     10.82 o 
   5 -16   1      299.33      313.57     21.04 o 
   6 -16   1       44.18       48.40      9.62 o 
  -6 -15   1       49.58       65.69     12.03 o 
  -5 -15   1       77.43       85.83     12.03 o 
  -4 -15   1      158.99      149.72     13.53 o 
   2 -15   1      225.25      201.58     15.33 o 
   3 -15   1       27.65       34.57      8.72 o 
   5 -15   1       79.41       72.45     12.18 o 
   6 -15   1       66.26       53.06     10.97 o 
  -7 -14   1       22.56       39.23      9.32 o 
  -6 -14   1       28.38       46.00     10.22 o 
  -5 -14   1       44.12       75.91     11.27 o 
  -4 -14   1      123.35      147.76     13.23 o 
  -3 -14   1      130.00      164.75     13.23 o 
  -2 -14   1      406.46      436.23     19.39 o 
   2 -14   1      313.52      287.11     17.14 o 
   3 -14   1      240.90      249.68     16.08 o 
   5 -14   1      249.95      239.16     17.74 o 
   6 -14   1       64.99       66.44     11.42 o 
   7 -14   1      122.92      125.67     13.68 o 
  -8 -13   1       72.14       80.27     12.33 o 
  -7 -13   1      101.27      110.33     13.23 o 
  -6 -13   1      169.30      168.81     15.03 o 
  -5 -13   1      461.29      427.96     21.35 o 
  -4 -13   1      245.81      229.54     15.18 o 
  -3 -13   1       84.57       83.88      9.47 o 
  -2 -13   1      516.05      514.54     20.44 o 
  -1 -13   1      419.17      414.73     17.29 o 
   2 -13   1      531.15      498.46     21.19 o 
   3 -13   1       20.31       16.23      5.86 o 
   4 -13   1      159.40      157.84     12.48 o 
   5 -13   1       29.81       38.78      9.02 o 
   6 -13   1       49.21       58.77     11.27 o 
   7 -13   1       55.28       63.43     11.27 o 
   8 -13   1       25.49       36.23      8.12 o 
  -8 -12   1       39.82       53.21     10.97 o 
  -7 -12   1       62.17       85.83     12.48 o 
  -6 -12   1      114.21      111.24     12.48 o 
  -5 -12   1       83.99      102.97     11.12 o 
  -4 -12   1      248.62      266.22     15.63 o 
  -3 -12   1       13.30       22.10      6.16 o 
  -1 -12   1      273.63      271.93     13.53 o 
   0 -12   1      894.73      914.69     22.85 o 
   2 -12   1      439.63      406.01     18.34 o 
   3 -12   1     1427.91     1371.36     33.22 o 
   4 -12   1      427.32      409.62     18.49 o 
   5 -12   1      322.81      299.74     18.34 o 
   6 -12   1      400.64      395.49     21.95 o 
   7 -12   1      219.97      196.47     16.69 o 
   8 -12   1       85.71      109.28     12.63 o 
  -9 -11   1       88.17      104.32     12.18 o 
  -8 -11   1      266.75      253.59     18.79 o 
  -7 -11   1      236.38      230.44     17.44 o 
  -6 -11   1      126.91      128.82     12.63 o 
  -5 -11   1      652.40      642.91     24.50 o 
  -4 -11   1      336.28      305.00     16.08 o 
  -3 -11   1      770.37      653.44     21.65 o 
  -1 -11   1      523.21      518.15     17.59 o 
   0 -11   1      262.51      259.45     11.88 o 
   1 -11   1       13.31       14.13      3.91 o 
   2 -11   1      990.36     1020.97     27.36 o 
   3 -11   1      240.93      268.77     14.28 o 
   4 -11   1        7.94        7.22      4.66 o 
   5 -11   1       76.90       63.89     10.22 o 
   6 -11   1      211.30      201.28     15.63 o 
   7 -11   1       85.87       73.66     11.88 o 
   8 -11   1        7.45        5.56      6.01 o 
   9 -11   1       73.60       65.84      8.12 o 
  -9 -10   1       59.20       64.19     11.12 o 
  -8 -10   1       37.69       39.53     10.07 o 
  -7 -10   1      133.62      153.33     14.28 o 
  -6 -10   1      501.03      485.83     22.10 o 
  -5 -10   1       66.14       57.87      8.57 o 
  -4 -10   1      963.99     1034.50     28.11 o 
  -3 -10   1      758.75      771.29     22.55 o 
  -1 -10   1      747.25      733.26     20.14 o 
   0 -10   1      914.11      887.63     20.59 o 
   1 -10   1     2255.89     2317.77     32.62 o 
   2 -10   1      823.32      806.55     44.27 o 
   3 -10   1     1834.02     1819.46     34.87 o 
   4 -10   1      856.06      808.87     23.00 o 
   5 -10   1      596.52      578.88     23.45 o 
   6 -10   1      360.81      386.02     20.44 o 
   7 -10   1      521.15      496.65     24.65 o 
   8 -10   1      110.24      132.73     14.28 o 
   9 -10   1       61.46       45.40      9.47 o 
  -9  -9   1      120.00      120.10     13.98 o 
  -8  -9   1      246.35      237.80     17.89 o 
  -7  -9   1      419.30      410.22     21.50 o 
  -6  -9   1      579.78      563.55     23.30 o 
  -5  -9   1      727.82      682.15     23.75 o 
  -4  -9   1      694.63      625.18     17.44 o 
  -3  -9   1      875.54      856.82     22.85 o 
  -1  -9   1      661.90      617.81     12.03 o 
   0  -9   1     1245.62     1176.55     22.85 o 
   1  -9   1      261.88      241.86      9.92 o 
   2  -9   1      410.64      427.46      9.75 o 
   3  -9   1      169.15      192.70     10.90 o 
   4  -9   1      400.76      389.78     15.18 o 
   5  -9   1       31.79       26.10      4.15 o 
   6  -9   1      358.11      360.47     19.24 o 
   7  -9   1      130.32      117.70     12.78 o 
   8  -9   1      134.69      117.85     13.08 o 
   9  -9   1       50.96       49.61     10.97 o 
 -10  -8   1       12.85       17.59      5.86 o 
  -9  -8   1       26.98       34.57      9.47 o 
  -8  -8   1        0.37        3.31      5.71 o 
  -7  -8   1      113.90      133.33     12.78 o 
  -6  -8   1      537.54      535.14     21.95 o 
  -5  -8   1        9.12       16.23      5.41 o 
  -4  -8   1      377.77      366.23      9.57 o 
  -3  -8   1      727.24      753.10     20.59 o 
  -1  -8   1     1175.65     1175.49     15.93 o 
   0  -8   1     2058.96     2156.63     30.21 o 
   1  -8   1     1400.67     1386.84     22.40 o 
   2  -8   1     2129.41     2175.27     66.52 o 
   3  -8   1     1210.16     1204.76     58.85 o 
   4  -8   1     1228.97     1220.89     25.55 o 
   5  -8   1     1507.68     1421.53     48.03 o 
   6  -8   1      455.18      445.09     20.74 o 
   7  -8   1      361.28      355.20     19.99 o 
   8  -8   1      255.39      243.22     17.89 o 
   9  -8   1      262.42      249.83     19.09 o 
  10  -8   1      126.50      133.63     12.48 o 
 -10  -7   1      140.72      163.55     15.18 o 
  -9  -7   1      174.19      168.51     15.78 o 
  -8  -7   1      323.86      313.57     19.39 o 
  -7  -7   1      618.61      579.33     24.20 o 
  -6  -7   1      867.04      836.38     26.91 o 
  -5  -7   1      675.10      643.82     21.80 o 
  -4  -7   1     1647.39     1595.24     32.77 o 
  -3  -7   1     1613.82     1647.05     29.61 o 
  -1  -7   1     1133.52     1038.25     13.53 o 
   0  -7   1     3374.49     3763.54     40.14 o 
   1  -7   1      834.86      865.09     16.54 o 
   2  -7   1      750.45      768.74     11.77 o 
   3  -7   1       45.79       51.41      5.41 o 
   4  -7   1      134.21      144.95      8.87 o 
   5  -7   1      113.42      109.41      6.10 o 
   6  -7   1      181.20      141.45     11.57 o 
   7  -7   1       23.60       34.72      8.12 o 
   8  -7   1       16.72       14.73      6.61 o 
   9  -7   1       56.46       56.97     10.82 o 
  10  -7   1       12.62       13.38      4.96 o 
 -10  -6   1        6.62        2.56      4.66 o 
  -9  -6   1       17.68       20.44      7.82 o 
  -8  -6   1       46.56       52.16      9.92 o 
  -7  -6   1      154.93      175.12     13.53 o 
  -6  -6   1       91.86      110.33     10.07 o 
  -5  -6   1      279.41      285.91     14.28 o 
  -4  -6   1     1047.32     1007.76     30.97 o 
  -3  -6   1     3110.88     3507.24     43.44 o 
  -2  -6   1     2634.41     2822.69     34.87 o 
  -1  -6   1     1636.57     1610.07     16.69 o 
   0  -6   1     5930.37     6237.79     53.51 o 
   1  -6   1     5363.08     5688.07     48.55 o 
   2  -6   1     4631.99     5026.97    189.63 o 
   3  -6   1     3234.39     3124.23     38.03 o 
   4  -6   1      921.91      884.81     15.01 o 
   5  -6   1     1575.46     1476.41     30.97 o 
   6  -6   1     1466.43     1385.34     34.42 o 
   7  -6   1     1308.60     1241.03     34.87 o 
   8  -6   1      278.71      263.06     17.44 o 
   9  -6   1       56.45       56.67     10.82 o 
  10  -6   1       81.91       82.07     12.78 o 
 -10  -5   1      153.60      162.34     15.63 o 
  -9  -5   1      324.26      307.70     19.69 o 
  -8  -5   1      417.06      375.80     20.44 o 
  -7  -5   1      516.53      490.94     21.35 o 
  -6  -5   1     1014.65      946.11     27.36 o 
  -5  -5   1     3153.18     3214.12     47.95 o 
  -4  -5   1     1557.43     1589.77     32.62 o 
  -3  -5   1     2501.11     2531.19     47.28 o 
  -2  -5   1     4371.62     4729.34     46.00 o 
  -1  -5   1     1075.36     1049.83     11.88 o 
   0  -5   1     2411.29     2515.29     28.41 o 
   1  -5   1      312.29      300.86      6.48 o 
   2  -5   1     2343.13     2566.96     20.99 o 
   3  -5   1     1304.05     1451.48     23.30 o 
   4  -5   1      221.49      214.79      7.11 o 
   5  -5   1       62.52       86.73      6.91 o 
   6  -5   1       83.84       75.91      8.72 o 
   7  -5   1      266.32      231.79     15.03 o 
   8  -5   1       94.55       91.24     10.37 o 
   9  -5   1       28.52       20.29      6.91 o 
  10  -5   1       43.54       36.53      9.02 o 
 -11  -4   1       16.15       20.89      3.76 o 
 -10  -4   1        9.06        7.22      4.81 o 
  -9  -4   1       17.87       22.10      7.97 o 
  -8  -4   1       18.51       16.08      6.16 o 
  -7  -4   1      452.27      444.94     20.14 o 
  -6  -4   1       26.86       29.01      6.31 o 
  -5  -4   1      709.80      749.64     21.80 o 
  -4  -4   1     1416.81     1457.62     19.99 o 
  -3  -4   1      197.13      194.66      4.76 o 
  -2  -4   1     1310.58     1348.81     20.89 o 
   0  -4   1     3198.29     3433.89     32.77 o 
   1  -4   1     2424.21     2352.40     78.09 o 
   2  -4   1     3324.26     3450.15    143.78 o 
   3  -4   1     7597.73     7554.28     61.48 o 
   4  -4   1     3549.09     3541.34     29.63 o 
   5  -4   1     2021.57     2080.99     51.41 o 
   6  -4   1     1609.92     1641.58     88.01 o 
   7  -4   1      774.99      759.26     26.16 o 
   8  -4   1      316.60      313.72     18.34 o 
   9  -4   1      247.17      226.98     16.84 o 
  10  -4   1      146.78      150.32     14.73 o 
  11  -4   1       32.10       37.88      6.16 o 
 -11  -3   1       76.43       84.18      9.62 o 
 -10  -3   1      122.58      121.76     13.38 o 
  -9  -3   1      190.01      179.93     15.03 o 
  -8  -3   1      841.97      735.21     27.36 o 
  -7  -3   1      786.19      722.13     25.10 o 
  -6  -3   1     1707.39     1635.77     35.02 o 
  -5  -3   1     2235.96     2385.60    133.26 o 
  -4  -3   1     2758.98     3123.00    163.02 o 
  -3  -3   1     5020.92     5182.43    113.42 o 
  -2  -3   1     5885.39     6465.82     53.36 o 
  -1  -3   1     1132.50     1161.67     15.18 o 
   0  -3   1     5142.64     5529.04     44.04 o 
   1  -3   1     1493.45     1510.16     13.36 o 
   2  -3   1     1625.23     1693.49     21.80 o 
   3  -3   1     2754.18     2967.00     26.83 o 
   4  -3   1      506.41      595.84     12.78 o 
   5  -3   1      778.62      864.57     37.20 o 
   6  -3   1        2.07        6.43      2.42 o 
   7  -3   1       43.83       44.64      7.97 o 
   8  -3   1      189.22      184.74     14.13 o 
   9  -3   1       78.38       71.70     10.97 o 
  10  -3   1       81.91       79.97     12.03 o 
  11  -3   1        5.95       11.57      3.91 o 
 -11  -2   1        5.55       19.39      5.56 o 
 -10  -2   1        0.14        1.95      4.81 o 
  -9  -2   1       25.80       24.05      7.52 o 
  -8  -2   1        4.85        7.67      4.66 o 
  -7  -2   1      518.42      472.90     20.29 o 
  -6  -2   1      516.71      525.21     19.39 o 
  -5  -2   1      434.21      476.49     30.67 o 
  -4  -2   1      335.03      348.33     29.76 o 
  -3  -2   1     7173.39     7287.17     62.53 o 
  -2  -2   1    21435.42    19676.91    125.97 o 
  -1  -2   1     4038.61     4540.39     36.68 o 
   0  -2   1     3641.86     3695.92     56.22 o 
   1  -2   1    15368.52    14877.47    744.23 o 
   2  -2   1    11547.31    10717.45     75.01 o 
   3  -2   1     4719.59     4698.76     31.39 o 
   4  -2   1     3416.24     3611.92    137.84 o 
   5  -2   1     3055.17     3292.07    149.42 o 
   6  -2   1     1874.00     1848.65    195.04 o 
   7  -2   1      397.29      374.75     17.89 o 
   8  -2   1      771.34      732.66     26.76 o 
   9  -2   1      270.63      250.88     16.99 o 
  10  -2   1       72.82       70.65     11.72 o 
  11  -2   1       34.15       39.83      8.27 o 
 -11  -1   1       14.95       25.10      6.61 o 
 -10  -1   1      280.99      273.58     19.09 o 
  -9  -1   1      372.66      360.01     20.29 o 
  -8  -1   1      687.27      630.89     24.80 o 
  -7  -1   1     1276.84     1195.94     31.87 o 
  -6  -1   1     1247.57     1016.46     26.91 o 
  -5  -1   1     2610.39     2851.47     80.27 o 
  -4  -1   1     2717.35     2965.84     77.94 o 
  -3  -1   1     5069.94     5269.87    354.00 o 
  -2  -1   1     5334.43     5131.29     43.89 o 
  -1  -1   1     2452.85     2563.24     23.75 o 
   0  -1   1      428.16      422.47      5.41 o 
   1  -1   1    10268.49     9339.58    786.24 o 
   2  -1   1     3681.34     3862.04     24.86 o 
   3  -1   1      834.36      897.47     42.84 o 
   4  -1   1      699.42      756.15     38.93 o 
   5  -1   1       11.17       10.51      2.38 o 
   6  -1   1      156.49      166.17      6.97 o 
   7  -1   1      493.69      473.81     19.84 o 
   8  -1   1       56.95       68.40      9.92 o 
   9  -1   1       65.75       70.35     10.67 o 
  10  -1   1       56.87       66.29     11.27 o 
  11  -1   1        2.74        7.82      4.81 o 
 -11   0   1        0.64       12.48      5.56 o 
 -10   0   1       27.11       32.17      8.12 o 
  -9   0   1        7.75       10.67      5.11 o 
  -8   0   1        0.36       -2.41      3.61 o 
  -7   0   1        0.83       16.23      5.26 o 
  -6   0   1      171.36      149.27     10.52 o 
  -5   0   1      552.32      607.54     12.40 o 
  -4   0   1      219.72      208.86      5.14 o 
  -3   0   1       49.52       46.38      2.00 o 
  -2   0   1     9770.12    10335.20     56.31 o 
  -1   0   1    11528.27    10555.66    769.26 o 
   0   0   1      290.32      279.63      4.14 o 
   1   0   1    12239.52     9874.01     69.15 o 
   2   0   1     4326.50     4149.35    101.99 o 
   3   0   1     2030.69     2069.02     31.72 o 
   4   0   1     2567.50     2579.59     99.51 o 
   5   0   1     2688.37     2737.66     93.20 o 
   6   0   1     1560.14     1559.60     56.14 o 
   7   0   1      825.21      795.78     37.50 o 
   8   0   1     1033.56      989.10     30.51 o 
   9   0   1      569.57      530.18     24.20 o 
  10   0   1       75.48       94.40     11.72 o 
  11   0   1        0.45        1.50      4.36 o 
 -11   1   1       16.79       19.39      6.46 o 
 -10   1   1      275.44      271.93     19.09 o 
  -9   1   1      361.65      370.09     20.59 o 
  -8   1   1      651.02      609.24     24.35 o 
  -7   1   1     1327.58     1291.39     32.77 o 
  -6   1   1     1172.84     1162.32     50.36 o 
  -5   1   1     2410.90     2549.52     23.40 o 
  -4   1   1     3083.72     3392.54     51.48 o 
  -3   1   1     5124.75     5482.25     32.99 o 
  -2   1   1     5239.17     5620.78     58.47 o 
  -1   1   1     2757.54     3011.38     85.63 o 
   0   1   1      335.76      353.13     17.36 o 
   1   1   1    10002.28     9905.90    545.28 o 
   2   1   1     3669.04     3987.10    199.10 o 
   3   1   1      899.78      958.00     35.55 o 
   4   1   1      746.43      825.21     33.67 o 
   5   1   1       13.18       13.08      2.44 o 
   6   1   1      162.83      181.15      7.45 o 
   7   1   1      469.47      479.97     14.51 o 
   8   1   1       59.67       63.28      9.32 o 
   9   1   1       71.82       74.26     10.67 o 
  10   1   1       57.40       71.85     11.42 o 
  11   1   1        1.37        7.97      4.81 o 
 -11   2   1        4.38       11.12      5.26 o 
 -10   2   1        0.19        4.06      4.51 o 
  -9   2   1       27.83       30.97      7.97 o 
  -8   2   1        4.92        3.61      4.36 o 
  -7   2   1      514.23      482.22     20.14 o 
  -6   2   1      541.87      565.54     18.94 o 
  -5   2   1      427.23      429.00      9.61 o 
  -4   2   1      297.87      269.71      8.12 o 
  -3   2   1     7455.34     8099.26     58.47 o 
  -2   2   1    20973.38    21829.30     97.36 o 
  -1   2   1     3404.04     3920.63     23.56 o 
   0   2   1     3829.45     4217.64    209.92 o 
   1   2   1    15333.37    16395.80    827.43 o 
   2   2   1    11938.97    13587.64     92.90 o 
   3   2   1     4669.55     4919.76    169.41 o 
   4   2   1     3513.54     3694.94    178.95 o 
   5   2   1     3128.78     3392.04     71.78 o 
   6   2   1     1817.77     1866.52     54.04 o 
   7   2   1      426.88      401.96     11.68 o 
   8   2   1      726.52      676.44     24.95 o 
   9   2   1      264.18      263.21     16.84 o 
  10   2   1       72.55       83.13     11.88 o 
  11   2   1       37.30       39.23      9.47 o 
 -11   3   1       80.38       93.05     11.57 o 
 -10   3   1      128.08      134.54     13.83 o 
  -9   3   1      201.83      196.92     15.33 o 
  -8   3   1      767.59      748.89     27.06 o 
  -7   3   1      908.95      856.22     26.76 o 
  -6   3   1     1640.56     1646.03     42.47 o 
  -5   3   1     2224.88     2350.96     98.08 o 
  -4   3   1     3040.29     3285.00     53.29 o 
  -3   3   1     5020.03     5420.26     35.45 o 
  -2   3   1     5585.64     6316.21     59.69 o 
  -1   3   1     1204.22     1011.94    180.42 o 
   0   3   1     5037.57     5606.71    126.96 o 
   1   3   1     1728.40     1876.39     60.35 o 
   2   3   1     1447.64     1384.97    198.95 o 
   3   3   1     2595.59     2956.49    124.39 o 
   4   3   1      550.05      671.11     40.14 o 
   5   3   1      761.83      839.08     15.78 o 
   6   3   1        2.23        7.02      2.38 o 
   7   3   1       36.36       42.27      4.81 o 
   8   3   1      207.39      212.40     14.28 o 
   9   3   1       75.09       75.91     10.82 o 
  10   3   1       80.06       90.34     12.48 o 
  11   3   1        5.69       10.37      6.61 o 
 -11   4   1       16.85       23.45      6.46 o 
 -10   4   1       10.26       16.84      6.91 o 
  -9   4   1       19.78       25.10      7.52 o 
  -8   4   1       18.81       21.95      6.46 o 
  -7   4   1      447.98      430.21     19.24 o 
  -6   4   1       43.72       41.11      4.26 o 
  -5   4   1      665.52      700.30     15.41 o 
  -4   4   1     1384.35     1475.30     28.64 o 
  -3   4   1      279.05      298.38      7.54 o 
  -2   4   1     1352.37     1409.69     19.66 o 
  -1   4   1     2588.24     2441.00    283.88 o 
   0   4   1     3058.32     3406.81     57.15 o 
   1   4   1     2585.38     2672.93     19.25 o 
   2   4   1     3188.37     3410.83     24.44 o 
   3   4   1     7632.63     8376.38     71.70 o 
   4   4   1     3445.10     3652.18     58.10 o 
   5   4   1     2085.01     2163.42     24.66 o 
   6   4   1     1582.04     1573.99     22.47 o 
   7   4   1      852.77      871.56     17.85 o 
   8   4   1      288.74      295.68     16.69 o 
   9   4   1      251.99      242.16     16.38 o 
  10   4   1      148.41      175.27     15.03 o 
  11   4   1       29.74       31.27      8.42 o 
 -10   5   1      155.87      153.78     14.43 o 
  -9   5   1      339.65      353.85     20.14 o 
  -8   5   1      372.84      372.19     19.39 o 
  -7   5   1      557.12      586.94     14.68 o 
  -6   5   1      998.94      971.40     17.74 o 
  -5   5   1     3163.90     3172.55     31.44 o 
  -4   5   1     1367.63     1402.36     18.91 o 
  -3   5   1     2579.20     2690.62     37.28 o 
  -2   5   1     4248.35     4693.87     81.49 o 
  -1   5   1     1143.45     1173.72     11.38 o 
   0   5   1     2554.59     2878.65     35.32 o 
   1   5   1      341.51      364.91      5.72 o 
   2   5   1     2406.96     2572.08     48.48 o 
   3   5   1     1356.04     1572.34     27.66 o 
   4   5   1      245.60      258.13      7.83 o 
   5   5   1       52.05       65.75      4.84 o 
   6   5   1       71.99       77.20      5.68 o 
   7   5   1      254.33      245.40     10.04 o 
   8   5   1      104.62      123.56      7.97 o 
   9   5   1       27.41       38.33      8.12 o 
  10   5   1       34.43       38.03      9.32 o 
 -10   6   1        6.81        8.72      5.11 o 
  -9   6   1       18.50       25.85      6.91 o 
  -8   6   1       43.50       48.10      8.72 o 
  -7   6   1      146.50      143.10     13.23 o 
  -6   6   1       69.15       76.01      5.68 o 
  -5   6   1      291.60      287.21      9.62 o 
  -4   6   1     1068.03     1035.41     18.04 o 
  -3   6   1     3038.09     3506.01    114.47 o 
  -2   6   1     2798.77     2961.49     65.84 o 
  -1   6   1     1493.43     1526.33     39.26 o 
   0   6   1     5966.20     6731.77    108.91 o 
   1   6   1     5474.71     6072.14    102.57 o 
   2   6   1     4476.82     4885.52     46.97 o 
   3   6   1     3333.93     3457.49     45.10 o 
   4   6   1      793.34      784.84     24.88 o 
   5   6   1     1520.81     1515.04     21.42 o 
   6   6   1     1444.97     1432.40     31.49 o 
   7   6   1     1333.44     1338.46     23.12 o 
   8   6   1      294.63      285.88     11.58 o 
   9   6   1       51.60       67.49     10.22 o 
 -10   7   1      145.22      150.62     14.28 o 
  -9   7   1      180.74      193.31     15.48 o 
  -8   7   1      339.05      357.16     19.24 o 
  -7   7   1      632.53      621.20     16.15 o 
  -6   7   1      819.24      768.64     16.99 o 
  -5   7   1      711.68      674.50     15.09 o 
  -4   7   1     1579.20     1489.36     21.31 o 
  -3   7   1     1758.34     1847.68     66.21 o 
  -2   7   1      811.08      784.64     11.77 o 
  -1   7   1      987.42      962.49     21.15 o 
   0   7   1     3367.52     3977.98     85.83 o 
   1   7   1      822.53      906.60     58.32 o 
   2   7   1      758.55      786.55     12.53 o 
   3   7   1       34.42       27.89     12.40 o 
   4   7   1      120.66      120.61      8.12 o 
   5   7   1      115.84      124.21      6.55 o 
   6   7   1      196.20      175.19      9.77 o 
   7   7   1       23.14       18.92      4.09 o 
   8   7   1       23.54       21.03      4.55 o 
 -10   8   1       14.94       27.81      7.97 o 
  -9   8   1       29.07       30.67      8.12 o 
  -8   8   1        2.02        5.56      4.51 o 
  -7   8   1      117.29      116.54      8.19 o 
  -6   8   1      562.64      562.18     15.04 o 
  -5   8   1        2.16        5.92      2.70 o 
  -4   8   1      375.01      343.97     13.98 o 
  -3   8   1      728.99      659.00     66.40 o 
  -2   8   1     1790.33     1972.55     50.33 o 
  -1   8   1     1108.77     1130.61     13.89 o 
   0   8   1     1941.98     2141.21     24.33 o 
   1   8   1     1506.58     1604.41     54.64 o 
   2   8   1     2142.05     2234.79     23.33 o 
   3   8   1     1278.72     1040.77    170.39 o 
   4   8   1     1230.98     1165.27     28.86 o 
   5   8   1     1551.96     1482.64     22.47 o 
   6   8   1      412.13      381.23     38.26 o 
   7   8   1      354.25      360.93     15.26 o 
   8   8   1      253.87      245.92     16.23 o 
  -9   9   1      110.94      106.58     12.18 o 
  -8   9   1      238.73      223.07     15.78 o 
  -7   9   1      456.98      444.46     15.03 o 
  -6   9   1      522.48      469.31     14.23 o 
  -5   9   1      739.15      650.43     31.42 o 
  -4   9   1      713.56      650.72     25.18 o 
  -3   9   1      903.74      796.33     29.31 o 
  -2   9   1     1051.79     1097.61     20.13 o 
  -1   9   1      721.62      703.76     11.56 o 
   0   9   1     1200.30     1229.37     58.77 o 
   1   9   1      233.41      229.56      9.09 o 
   2   9   1      444.89      482.65     11.16 o 
   3   9   1      160.97      168.40     20.44 o 
   4   9   1      402.10      403.31     18.04 o 
   5   9   1       43.07       42.42      4.77 o 
   6   9   1      332.03      313.57     17.29 o 
   7   9   1      135.10      119.80     12.03 o 
   8   9   1      139.84      124.76     12.78 o 
  -9  10   1       65.04       72.15     11.27 o 
  -8  10   1       39.04       41.67      6.26 o 
  -7  10   1      121.33      130.06      8.54 o 
  -6  10   1      519.93      508.12     15.35 o 
  -5  10   1       48.12       36.43      5.03 o 
  -4  10   1      927.75      919.65     60.13 o 
  -3  10   1      789.15      840.85     36.73 o 
  -2  10   1      593.30      592.97     15.90 o 
  -1  10   1      732.68      722.34     40.51 o 
   0  10   1      925.59      937.19     30.82 o 
   1  10   1     2171.30     2218.55    178.35 o 
   2  10   1      870.50      855.49     15.64 o 
   3  10   1     1827.76     1702.20    111.61 o 
   4  10   1      817.53      771.44     25.70 o 
   5  10   1      655.70      631.49     24.35 o 
   6  10   1      324.04      314.77     18.04 o 
   7  10   1      534.05      494.55     23.45 o 
   8  10   1      123.80      141.60     13.83 o 
  -8  11   1      260.61      230.34     11.94 o 
  -7  11   1      230.23      215.94     10.98 o 
  -6  11   1      143.53      140.57      8.64 o 
  -5  11   1      646.65      573.90     20.97 o 
  -4  11   1      359.51      313.18     11.49 o 
  -3  11   1      760.03      727.76     25.24 o 
  -2  11   1      514.58      493.94     15.37 o 
  -1  11   1      497.97      507.30     15.86 o 
   0  11   1      254.00      258.44      9.93 o 
   1  11   1       26.78       22.25      3.88 o 
   2  11   1     1004.21     1026.53     29.01 o 
   3  11   1      208.83      213.75     14.13 o 
   4  11   1       13.86       16.38      5.56 o 
   5  11   1       92.05       85.53     10.22 o 
   6  11   1      191.83      203.83     15.63 o 
   7  11   1       91.78       77.41     11.42 o 
   8  11   1        9.75       12.03      6.46 o 
  -8  12   1       36.27       48.40     10.22 o 
  -7  12   1       59.36       67.49     11.12 o 
  -6  12   1      121.45      116.74     12.25 o 
  -5  12   1       71.81       76.11      6.93 o 
  -4  12   1      255.32      261.45     11.17 o 
  -3  12   1       26.17       34.55      5.03 o 
  -2  12   1      593.90      629.47     23.37 o 
  -1  12   1      272.01      279.41     13.60 o 
   0  12   1      895.03      917.39     28.64 o 
   1  12   1      366.73      355.01     21.95 o 
   2  12   1      547.64      533.63     21.80 o 
   3  12   1     1375.80     1370.76     36.23 o 
   4  12   1      401.68      416.53     20.89 o 
   5  12   1      364.96      335.51     19.39 o 
   6  12   1      392.35      382.26     21.35 o 
   7  12   1      221.45      216.16     16.69 o 
   8  12   1       86.22      100.11     12.33 o 
  -8  13   1       68.05       83.28     12.48 o 
  -7  13   1       97.89      103.42     12.48 o 
  -6  13   1      162.57      173.47     15.33 o 
  -5  13   1      457.71      402.36     18.11 o 
  -4  13   1      250.25      236.23     12.10 o 
  -3  13   1       67.66       63.74      5.06 o 
  -2  13   1      549.91      558.81     39.91 o 
  -1  13   1      392.20      404.21     14.96 o 
   0  13   1      106.26      108.44      7.49 o 
   1  13   1       28.47       41.84      5.94 o 
   2  13   1      523.60      518.60     22.55 o 
   3  13   1       29.23       22.55      6.61 o 
   4  13   1      170.88      174.07     14.58 o 
   5  13   1       25.88       35.63      8.72 o 
   6  13   1       45.83       51.56     10.37 o 
   7  13   1       50.43       60.58     11.12 o 
   8  13   1       29.79       29.61      7.97 o 
  -7  14   1       21.60       33.37      8.87 o 
  -6  14   1       22.26       45.40     10.07 o 
  -5  14   1       45.73       62.38     10.97 o 
  -4  14   1      128.50      150.77     14.13 o 
  -3  14   1      122.95      145.81     13.83 o 
  -2  14   1      416.65      452.04     14.96 o 
  -1  14   1       81.80       94.65      7.37 o 
   0  14   1      345.83      348.75     13.13 o 
   1  14   1      295.66      321.27     12.70 o 
   2  14   1      325.28      303.64     18.19 o 
   3  14   1      250.10      245.62     16.99 o 
   4  14   1      316.34      286.06     18.94 o 
   5  14   1      240.98      220.52     17.29 o 
   6  14   1       60.60       64.34     11.57 o 
   7  14   1      126.61      137.99     13.98 o 
  -6  15   1       52.72       68.55     12.18 o 
  -5  15   1       92.77      110.94     12.93 o 
  -4  15   1      148.77      145.66     14.58 o 
  -3  15   1      153.45      151.07     14.28 o 
  -2  15   1      139.05      131.71      8.81 o 
  -1  15   1      115.56      133.67      8.72 o 
   0  15   1       66.82       69.96      7.17 o 
   1  15   1       35.44       42.35      6.11 o 
   2  15   1      238.92      235.55     16.69 o 
   3  15   1       22.29       30.06      7.82 o 
   4  15   1       62.67       82.68     12.33 o 
   5  15   1       81.24       94.40     13.23 o 
   6  15   1       71.73       61.03     10.82 o 
  -6  16   1       14.63       33.52      6.61 o 
  -5  16   1       22.23       35.63      8.57 o 
  -4  16   1       63.46       61.93     11.42 o 
  -3  16   1       57.48       56.07     10.67 o 
  -2  16   1       86.75       95.80      8.30 o 
  -1  16   1       67.14       73.30      7.65 o 
   0  16   1      125.55      142.32      9.56 o 
   1  16   1      146.53      130.55      9.19 o 
   2  16   1      305.92      294.32     19.39 o 
   3  16   1       62.52       73.51     11.72 o 
   4  16   1       27.44       27.66      8.12 o 
   5  16   1      291.39      302.29     20.59 o 
   6  16   1       53.35       68.24      8.12 o 
  -5  17   1       57.74       76.51      8.42 o 
  -4  17   1       37.23       44.34      9.17 o 
  -3  17   1       63.42       70.95     11.57 o 
  -2  17   1       36.83       44.06      6.70 o 
  -1  17   1       24.16       24.91      5.25 o 
   0  17   1       59.58       73.60      8.13 o 
   1  17   1       47.89       58.00     10.90 o 
   2  17   1       29.28       26.46      7.97 o 
   3  17   1        7.55       15.48      6.16 o 
   4  17   1       29.47       31.57      7.67 o 
  -3  18   1       25.96       39.98      7.06 o 
  -2  18   1       34.86       53.81     10.22 o 
  -1  18   1       39.53       56.76      7.49 o 
   0  18   1       66.09       75.75      8.50 o 
   1  18   1       53.35       72.25      8.22 o 
   2  18   1       72.22       85.68     12.63 o 
   3  18   1       17.41       17.44      4.51 o 
   0 -18   2        2.20        9.32      5.41 o 
   1 -18   2       23.43       32.17      8.87 o 
   2 -18   2        7.28        2.86      5.41 o 
   3 -18   2       46.46       62.83     12.03 o 
   0 -17   2       89.67      100.56     13.83 o 
   1 -17   2      108.37      132.58     14.43 o 
   2 -17   2       33.20       39.23      9.62 o 
   3 -17   2       61.85       83.73     12.78 o 
  -5 -16   2       13.52       12.03      6.61 o 
  -4 -16   2        2.59        9.77      6.16 o 
   1 -16   2       41.66       50.36     10.37 o 
   2 -16   2       45.20       43.29      9.77 o 
   3 -16   2      102.24      118.30     13.08 o 
   5 -16   2       25.65       23.60      7.82 o 
  -4 -15   2      150.97      141.15     13.98 o 
  -3 -15   2      146.27      150.77     13.53 o 
  -2 -15   2      163.19      167.46     13.53 o 
   1 -15   2      135.08      147.31     13.83 o 
   2 -15   2      167.96      173.62     14.88 o 
   3 -15   2      196.18      216.61     16.38 o 
   4 -15   2       80.37      109.28     12.48 o 
   6 -15   2       30.96       51.41      9.62 o 
  -7 -14   2       18.35       23.75      8.12 o 
  -6 -14   2       42.60       39.83      9.32 o 
  -3 -14   2        9.43       10.67      6.46 o 
  -2 -14   2       26.72       41.34      8.27 o 
  -1 -14   2       53.22       67.79      9.17 o 
   1 -14   2       16.19        8.87      5.41 o 
   2 -14   2      175.55      175.27     14.13 o 
   3 -14   2      362.16      354.15     19.54 o 
   4 -14   2       49.64       53.21      9.62 o 
   6 -14   2      170.38      158.89     15.03 o 
   7 -14   2       89.82       84.18     12.48 o 
  -8 -13   2       71.42       88.54     12.63 o 
  -7 -13   2      123.58      137.39     13.98 o 
  -6 -13   2      141.70      168.51     14.88 o 
  -5 -13   2      180.73      193.61     15.33 o 
  -4 -13   2      435.66      453.96     20.44 o 
  -3 -13   2      749.95      745.43     26.61 o 
  -2 -13   2      261.12      243.67     14.73 o 
  -1 -13   2      946.78      911.08     26.46 o 
   0 -13   2      541.47      541.45     19.69 o 
   1 -13   2      485.67      458.62     20.89 o 
   2 -13   2      235.38      251.33     15.78 o 
   3 -13   2      384.30      410.67     19.99 o 
   4 -13   2      101.91      119.20     11.72 o 
   6 -13   2       29.52       38.63      9.02 o 
   7 -13   2       73.86       85.68     13.38 o 
   8 -13   2       77.73      113.19     10.22 o 
  -8 -12   2       27.50       33.07      9.32 o 
  -7 -12   2        9.38        8.27      6.61 o 
  -6 -12   2       52.60       55.77     10.37 o 
  -5 -12   2       28.43       29.01      7.52 o 
  -4 -12   2       26.24       26.76      6.91 o 
  -3 -12   2       37.15       47.35      7.52 o 
  -2 -12   2      138.25      156.45      8.49 o 
  -1 -12   2      138.94      123.56     10.07 o 
   0 -12   2        4.87        3.31      3.76 o 
   1 -12   2      520.84      485.07     15.63 o 
   2 -12   2      727.37      642.76     23.60 o 
   3 -12   2       34.40       41.34      7.67 o 
   4 -12   2      435.96      401.65     18.94 o 
   6 -12   2       83.13       83.88     12.48 o 
   7 -12   2      174.13      167.15     15.63 o 
   8 -12   2      109.25      101.62     12.18 o 
  -9 -11   2      132.43      172.57     15.63 o 
  -8 -11   2       61.05       73.21     12.18 o 
  -7 -11   2      262.99      280.80     18.79 o 
  -6 -11   2      234.45      241.11     16.38 o 
  -5 -11   2      485.06      504.17     21.35 o 
  -4 -11   2      839.54      865.99     26.01 o 
  -3 -11   2      943.63      945.66     25.40 o 
  -2 -11   2      615.32      606.85     22.32 o 
  -1 -11   2      770.97      712.36     21.80 o 
   0 -11   2     1242.32     1222.54     27.21 o 
   1 -11   2      730.91      743.41     18.41 o 
   2 -11   2      474.83      455.55     12.16 o 
   3 -11   2      718.64      695.38     23.45 o 
   4 -11   2      414.13      427.66     18.64 o 
   5 -11   2      268.76      310.71     16.23 o 
   6 -11   2       89.41       87.94     12.18 o 
   7 -11   2      178.61      192.11     16.54 o 
   8 -11   2       75.12       71.40     12.33 o 
  -9 -10   2      106.57       95.60     13.68 o 
  -8 -10   2       72.69       81.02     12.48 o 
  -7 -10   2       47.50       43.59      9.47 o 
  -6 -10   2      128.79      122.36     12.03 o 
  -5 -10   2      321.19      323.79     16.99 o 
  -4 -10   2       10.99        5.11      4.51 o 
  -3 -10   2       43.50       52.91      6.91 o 
  -2 -10   2       51.60       61.03      4.90 o 
  -1 -10   2      210.72      217.81     11.72 o 
   0 -10   2      178.51      179.03     10.22 o 
   1 -10   2      237.97      218.69     18.19 o 
   2 -10   2      630.80      600.57     59.68 o 
   3 -10   2      510.30      414.73     17.44 o 
   4 -10   2      495.11      486.43     19.09 o 
   5 -10   2      202.16      196.92     12.78 o 
   6 -10   2      689.33      619.77     26.31 o 
   7 -10   2      272.25      251.93     18.34 o 
   8 -10   2      185.62      180.23     16.38 o 
   9 -10   2      100.93      105.52     11.72 o 
  -9  -9   2      151.36      186.09     16.69 o 
  -8  -9   2      101.48      108.53     13.08 o 
  -7  -9   2      403.69      414.13     21.19 o 
  -6  -9   2      281.21      271.93     16.38 o 
  -5  -9   2     1445.47     1449.53     34.27 o 
  -4  -9   2      332.76      328.60     15.18 o 
  -3  -9   2      958.87     1005.63     24.20 o 
  -2  -9   2     2906.70     3074.93     40.59 o 
  -1  -9   2     1057.91     1001.43     23.75 o 
   0  -9   2     1702.76     1694.40     29.91 o 
   1  -9   2     2435.32     2521.99     74.56 o 
   2  -9   2      476.24      500.44     11.64 o 
   3  -9   2     1048.84     1111.71     62.31 o 
   4  -9   2      417.61      431.27     17.14 o 
   5  -9   2      308.30      334.02     25.70 o 
   6  -9   2       82.21       90.19     10.67 o 
   7  -9   2      147.94      155.88     14.43 o 
   8  -9   2       29.88       33.52      9.02 o 
   9  -9   2       24.52       32.32      8.57 o 
 -10  -8   2       16.38       17.44      4.81 o 
  -9  -8   2       15.25       20.74      8.42 o 
  -8  -8   2      284.87      272.98     18.79 o 
  -7  -8   2      143.67      144.31     13.23 o 
  -6  -8   2       65.61       72.60      8.87 o 
  -5  -8   2      292.08      280.19     15.03 o 
  -4  -8   2       81.30       99.36      8.57 o 
  -3  -8   2      105.20      114.09      8.12 o 
  -2  -8   2      190.11      187.30      9.32 o 
  -1  -8   2      767.12      718.68     19.24 o 
   0  -8   2      438.91      423.45     14.13 o 
   1  -8   2      902.90      840.45     15.48 o 
   2  -8   2      249.55      222.67     14.51 o 
   3  -8   2      877.17      850.54     41.11 o 
   4  -8   2      579.26      525.82     18.04 o 
   5  -8   2      644.97      593.36     16.31 o 
   6  -8   2      501.19      431.42     20.74 o 
   7  -8   2      326.22      280.65     17.89 o 
   8  -8   2      233.16      217.06     16.69 o 
   9  -8   2      163.50      151.82     14.88 o 
  10  -8   2       93.56       93.80      9.17 o 
 -10  -7   2      101.77      122.21     12.78 o 
  -9  -7   2      148.11      148.82     15.03 o 
  -8  -7   2      153.78      172.12     14.73 o 
  -7  -7   2      707.28      652.53     25.85 o 
  -6  -7   2      184.23      190.60     13.08 o 
  -5  -7   2     1980.94     2003.30     38.48 o 
  -4  -7   2     1966.71     2037.88     35.78 o 
  -3  -7   2      732.12      674.18     18.34 o 
  -2  -7   2     4684.31     5110.55     50.81 o 
  -1  -7   2     5605.73     6020.04    227.13 o 
   0  -7   2     1282.92     1231.56     23.30 o 
   1  -7   2     3655.56     3845.34    100.86 o 
   2  -7   2     1419.48     1403.33     34.65 o 
   3  -7   2     1399.66     1488.85     61.71 o 
   4  -7   2      916.76      952.12     23.15 o 
   5  -7   2      627.83      613.84     37.05 o 
   6  -7   2      109.36      118.34      7.04 o 
   7  -7   2       81.84       84.18     10.07 o 
   8  -7   2      138.07      144.91     13.68 o 
   9  -7   2       74.34       77.71     12.33 o 
  10  -7   2       43.52       41.49      9.17 o 
 -10  -6   2       30.52       53.51     10.52 o 
  -9  -6   2       76.91       84.48     12.63 o 
  -8  -6   2      178.56      165.35     14.43 o 
  -7  -6   2      184.84      188.65     13.98 o 
  -6  -6   2       22.50       20.74      6.01 o 
  -5  -6   2       91.81      102.52      9.02 o 
  -4  -6   2      164.64      180.08     10.52 o 
  -3  -6   2     1019.68     1134.61     23.00 o 
  -2  -6   2      612.17      758.96     16.54 o 
  -1  -6   2      750.86      850.89     18.41 o 
   0  -6   2      174.84      190.60     20.67 o 
   1  -6   2     1294.90     1297.86     48.33 o 
   2  -6   2      835.58      793.77     20.44 o 
   3  -6   2     1258.00     1297.30     50.73 o 
   4  -6   2     1023.01      971.51     22.40 o 
   5  -6   2     1406.68     1323.53     33.37 o 
   6  -6   2      781.24      745.52     59.83 o 
   7  -6   2      503.69      459.07     21.50 o 
   8  -6   2      317.99      317.92     19.24 o 
   9  -6   2      104.40      101.47     12.18 o 
  10  -6   2      229.82      225.78     17.74 o 
 -10  -5   2       34.78       44.80      9.62 o 
  -9  -5   2      197.66      198.27     16.69 o 
  -8  -5   2      243.10      241.56     16.54 o 
  -7  -5   2      816.93      713.87     25.85 o 
  -6  -5   2     2068.61     2065.53     40.89 o 
  -5  -5   2     1369.65     1331.98     30.06 o 
  -4  -5   2     2443.54     2503.56     59.23 o 
  -3  -5   2     2942.26     3075.08     38.63 o 
  -2  -5   2     5743.99     6225.16     54.27 o 
  -1  -5   2     4762.11     4902.25    252.76 o 
   0  -5   2     4826.50     4916.21    209.39 o 
   1  -5   2      533.71      496.92      9.49 o 
   2  -5   2     2670.66     2706.70     42.99 o 
   3  -5   2     2235.43     2295.97     33.07 o 
   4  -5   2     1622.30     1646.14     28.56 o 
   5  -5   2      851.69      849.97     31.79 o 
   6  -5   2       40.49       48.10      5.11 o 
   7  -5   2      203.00      196.47     13.83 o 
   8  -5   2      142.63      141.00     12.93 o 
   9  -5   2       89.33       98.46     11.72 o 
  10  -5   2        6.46        8.72      6.16 o 
 -10  -4   2       22.90       32.17      9.62 o 
  -9  -4   2       19.05       18.79      7.52 o 
  -8  -4   2       12.36       17.29      6.46 o 
  -7  -4   2      312.34      296.13     16.69 o 
  -6  -4   2       63.14       59.98      8.42 o 
  -5  -4   2      249.46      260.95     13.08 o 
  -4  -4   2       31.68       37.43      5.41 o 
  -3  -4   2      215.51      228.33      9.77 o 
  -2  -4   2      971.21     1049.23     18.04 o 
  -1  -4   2       63.74       67.35      5.26 o 
   0  -4   2     3554.70     3799.53     86.82 o 
   1  -4   2     3401.83     3458.61     58.40 o 
   2  -4   2      817.59      878.48     30.74 o 
   3  -4   2     3609.54     3671.24     41.94 o 
   4  -4   2     1183.33     1094.57     19.17 o 
   5  -4   2     2166.77     2204.08     70.50 o 
   6  -4   2      429.85      434.20     34.65 o 
   7  -4   2      484.66      444.64     20.14 o 
   8  -4   2      510.77      442.69     21.50 o 
   9  -4   2      171.27      163.10     14.28 o 
  10  -4   2      104.66       94.70     13.38 o 
 -11  -3   2       32.58       37.43      4.66 o 
 -10  -3   2       23.05       23.30      7.82 o 
  -9  -3   2      305.66      293.27     19.54 o 
  -8  -3   2      512.77      506.42     23.15 o 
  -7  -3   2      526.62      488.54     20.89 o 
  -6  -3   2     1621.27     1611.12     35.17 o 
  -5  -3   2     3433.67     3511.60     49.15 o 
  -4  -3   2     3859.25     4167.75     49.45 o 
  -3  -3   2     2317.57     2388.42     32.17 o 
  -2  -3   2     6000.99     6179.02     51.86 o 
  -1  -3   2     3023.34     3014.34    106.57 o 
   0  -3   2    15177.02    15190.86    617.18 o 
   1  -3   2     2707.56     2686.54     24.73 o 
   2  -3   2     1033.61     1010.27     13.23 o 
   3  -3   2     4077.93     4001.49     42.99 o 
   4  -3   2     3077.67     3272.73     29.47 o 
   5  -3   2      823.66      860.28     52.46 o 
   6  -3   2      365.87      358.64     16.76 o 
   7  -3   2      562.18      531.38     21.65 o 
   8  -3   2      359.55      344.08     18.94 o 
   9  -3   2        6.22        2.71      4.51 o 
  10  -3   2        1.22       11.12      5.56 o 
  11  -3   2        1.20        5.56      3.01 o 
 -11  -2   2       26.50       25.40      5.86 o 
 -10  -2   2       45.83       50.36     10.37 o 
  -9  -2   2      118.93      109.73     12.63 o 
  -8  -2   2      244.57      255.54     16.84 o 
  -7  -2   2      197.82      204.28     13.98 o 
  -6  -2   2       91.41       95.00      9.32 o 
  -5  -2   2      838.38      875.61     23.30 o 
  -4  -2   2      703.41      786.77     19.69 o 
  -3  -2   2     2121.21     2340.32     31.42 o 
  -2  -2   2      316.86      325.74      9.47 o 
  -1  -2   2     4106.17     4360.68    105.35 o 
   0  -2   2     3547.22     3831.53    138.79 o 
   1  -2   2     2998.10     3000.09     75.61 o 
   2  -2   2      697.82      640.36     14.13 o 
   3  -2   2     3064.42     3031.63     35.63 o 
   4  -2   2     1173.69     1152.81     16.23 o 
   5  -2   2     1878.99     1882.23     72.90 o 
   6  -2   2     1094.89     1079.60     51.94 o 
   7  -2   2     1243.50     1265.73     55.62 o 
   8  -2   2      144.93      133.03     12.03 o 
   9  -2   2      307.34      282.45     18.19 o 
  10  -2   2      298.04      299.44     19.69 o 
  11  -2   2       56.93       70.35     11.57 o 
 -11  -1   2       69.75       82.68      9.62 o 
 -10  -1   2      209.61      171.21     15.48 o 
  -9  -1   2      258.39      237.50     17.14 o 
  -8  -1   2      163.42      154.23     13.23 o 
  -7  -1   2     1245.55     1161.52     31.72 o 
  -6  -1   2      878.60      807.21     24.35 o 
  -5  -1   2     1746.08     1687.48     32.47 o 
  -4  -1   2     7439.89     7893.85     72.75 o 
  -3  -1   2      898.28      888.39     18.49 o 
  -2  -1   2    15089.24    13879.91    187.37 o 
  -1  -1   2     4990.73     4827.41    218.34 o 
   0  -1   2    20769.08    17240.29   1529.31 o 
   1  -1   2     1982.15     1951.53     87.34 o 
   2  -1   2     7526.48     7123.62     58.32 o 
   3  -1   2     2105.17     2176.96     86.88 o 
   4  -1   2     1425.15     1504.77     55.69 o 
   5  -1   2     1129.03     1117.38     30.82 o 
   6  -1   2      228.14      246.93      8.85 o 
   7  -1   2      262.47      258.95      9.92 o 
   8  -1   2       52.26       53.36      9.02 o 
   9  -1   2       95.43       87.64     10.82 o 
  10  -1   2        1.21        5.56      5.26 o 
  11  -1   2        0.84        5.26      4.36 o 
 -11   0   2      138.31      148.21     13.83 o 
 -10   0   2       71.49       73.66     12.03 o 
  -9   0   2        1.26        1.50      4.21 o 
  -8   0   2      187.46      202.33     14.43 o 
  -7   0   2      138.05      148.52     11.72 o 
  -6   0   2      126.09      124.31     10.22 o 
  -5   0   2       14.34       16.92      1.91 o 
  -4   0   2     1185.55     1274.00     12.65 o 
  -3   0   2      330.93      345.76      5.54 o 
  -2   0   2     1635.30     1672.10     86.73 o 
  -1   0   2     8922.44     9349.95    150.54 o 
   0   0   2     1384.71     1495.67     33.52 o 
   1   0   2     1335.18     1375.27     19.09 o 
   2   0   2     8235.12     8013.06     63.43 o 
   3   0   2     1208.19     1214.72     20.07 o 
   4   0   2     1424.16     1442.21     36.60 o 
   5   0   2      641.99      636.84     16.69 o 
   6   0   2     1128.64     1129.86     47.35 o 
   7   0   2     1646.57     1656.29     61.33 o 
   8   0   2      222.47      207.29     14.43 o 
   9   0   2      189.32      172.27     14.13 o 
  10   0   2      246.74      253.14     17.89 o 
  11   0   2       51.60       54.72     10.22 o 
 -11   1   2       58.59       82.68      9.77 o 
 -10   1   2      215.89      202.03     16.54 o 
  -9   1   2      267.29      255.99     17.59 o 
  -8   1   2      158.88      153.93     13.08 o 
  -7   1   2     1255.20     1183.91     32.02 o 
  -6   1   2      922.31      874.11     25.25 o 
  -5   1   2     1850.83     1855.78     19.99 o 
  -4   1   2     7271.05     7862.20     45.51 o 
  -3   1   2      692.86      653.69      9.12 o 
  -2   1   2    15177.04    14321.18   1937.69 o 
  -1   1   2     5392.87     5194.65    534.38 o 
   0   1   2    19913.26    17024.27    787.58 o 
   1   1   2     1696.61     1743.85     22.25 o 
   2   1   2     7574.48     7785.63     62.68 o 
   3   1   2     2064.15     2114.44     45.32 o 
   4   1   2     1318.31     1409.14     25.18 o 
   5   1   2     1171.69     1194.91     33.90 o 
   6   1   2      246.26      267.76     13.08 o 
   7   1   2      231.92      237.94     15.48 o 
   8   1   2       62.68       64.19      9.32 o 
   9   1   2       90.92       84.03     10.07 o 
  10   1   2        1.55        1.50      5.11 o 
  11   1   2        0.70        7.82      5.26 o 
 -11   2   2       27.57       33.97      7.37 o 
 -10   2   2       42.27       56.97     10.82 o 
  -9   2   2      106.04      115.60     12.18 o 
  -8   2   2      240.66      255.69     16.23 o 
  -7   2   2      199.61      191.51     13.23 o 
  -6   2   2      110.79      114.09      9.62 o 
  -5   2   2      839.39      879.86     13.65 o 
  -4   2   2      691.61      811.79     34.05 o 
  -3   2   2     2087.61     2412.18     20.87 o 
  -2   2   2      348.84      388.15      7.97 o 
  -1   2   2     4229.33     4425.47     67.23 o 
   0   2   2     3262.68     3523.66     53.51 o 
   1   2   2     3239.25     3449.03     38.78 o 
   2   2   2      684.53      657.86      8.72 o 
   3   2   2     3110.44     3283.57     38.93 o 
   4   2   2     1167.55     1147.25     25.03 o 
   5   2   2     1936.70     1980.46     52.46 o 
   6   2   2     1047.49     1010.67     29.91 o 
   7   2   2     1244.84     1219.04     21.03 o 
   8   2   2      129.02      134.54     11.72 o 
   9   2   2      307.30      323.79     18.64 o 
  10   2   2      301.12      320.48     19.84 o 
  11   2   2       59.52       82.37     12.93 o 
 -11   3   2       27.35       33.52      6.31 o 
 -10   3   2       19.21       30.67      8.57 o 
  -9   3   2      296.75      305.60     19.09 o 
  -8   3   2      515.80      544.15     23.75 o 
  -7   3   2      477.75      450.06     20.14 o 
  -6   3   2     1750.39     1777.89     63.89 o 
  -5   3   2     3439.63     3627.58     99.59 o 
  -4   3   2     3684.86     4084.93     85.31 o 
  -3   3   2     2488.61     2631.36     23.35 o 
  -2   3   2     6205.78     6701.49     61.47 o 
  -1   3   2     3090.50     3068.19     74.11 o 
   0   3   2    15104.15    15948.37    639.46 o 
   1   3   2     2818.98     2988.64     33.22 o 
   2   3   2     1116.39     1162.19     14.81 o 
   3   3   2     4064.25     4340.72    118.75 o 
   4   3   2     3103.52     3130.96    318.15 o 
   5   3   2      961.75     1029.75     19.17 o 
   6   3   2      336.42      340.10     10.47 o 
   7   3   2      528.62      510.01     13.82 o 
   8   3   2      388.26      390.15     13.02 o 
   9   3   2        4.87        1.20      4.36 o 
  10   3   2        1.58        1.80      4.81 o 
 -10   4   2       24.14       33.82      8.72 o 
  -9   4   2       13.44       16.23      6.46 o 
  -8   4   2       20.81       19.09      6.16 o 
  -7   4   2      316.95      314.17     17.14 o 
  -6   4   2       48.28       48.19      4.53 o 
  -5   4   2      234.44      245.64     11.72 o 
  -4   4   2       36.81       41.30      6.09 o 
  -3   4   2      200.96      211.54      6.28 o 
  -2   4   2      939.73      974.65     22.63 o 
  -1   4   2       93.19       99.58      4.21 o 
   0   4   2     3639.24     3956.97    136.72 o 
   1   4   2     3388.55     3693.94     39.83 o 
   2   4   2      670.08      747.84     12.10 o 
   3   4   2     3694.95     3963.98    113.79 o 
   4   4   2     1075.75     1072.38     24.20 o 
   5   4   2     2235.19     2317.91     30.89 o 
   6   4   2      488.42      487.43     12.64 o 
   7   4   2      427.90      418.90     12.70 o 
   8   4   2      493.59      476.44     14.45 o 
   9   4   2      188.85      188.80     14.43 o 
 -10   5   2       35.35       40.14      8.87 o 
  -9   5   2      217.89      249.08     17.44 o 
  -8   5   2      254.82      263.21     16.84 o 
  -7   5   2      711.49      706.20     25.40 o 
  -6   5   2     2130.73     2174.71     27.28 o 
  -5   5   2     1473.44     1457.69     20.95 o 
  -4   5   2     2297.95     2345.31     25.60 o 
  -3   5   2     2801.24     2912.93     56.81 o 
  -2   5   2     5863.71     6341.20     88.86 o 
  -1   5   2     4829.08     5149.17    134.00 o 
   0   5   2     4589.05     4844.43    105.97 o 
   1   5   2      491.94      462.08     13.53 o 
   2   5   2     2691.81     2848.92     55.17 o 
   3   5   2     2193.04     2321.17     57.87 o 
   4   5   2     1528.04     1660.21     19.94 o 
   5   5   2      839.81      817.32     69.07 o 
   6   5   2       50.57       52.77      5.03 o 
   7   5   2      183.53      176.55      9.92 o 
   8   5   2      143.16      153.71      8.76 o 
 -10   6   2       27.91       31.57      8.57 o 
  -9   6   2       82.95       83.73     11.88 o 
  -8   6   2      182.20      184.74     14.43 o 
  -7   6   2      195.35      190.75     13.68 o 
  -6   6   2       27.78       32.96      4.49 o 
  -5   6   2       87.29       84.02      5.63 o 
  -4   6   2      157.92      169.04      7.21 o 
  -3   6   2     1060.01     1184.29     39.20 o 
  -2   6   2      566.30      682.36      9.62 o 
  -1   6   2      809.42      936.34     21.05 o 
   0   6   2      203.36      226.99      7.01 o 
   1   6   2     1265.91     1342.50     25.10 o 
   2   6   2      765.47      765.19     12.10 o 
   3   6   2     1325.88     1363.60     18.19 o 
   4   6   2      972.23      941.07     16.99 o 
   5   6   2     1421.08     1276.96     30.21 o 
   6   6   2      777.75      775.12     16.41 o 
   7   6   2      542.41      529.08     14.59 o 
   8   6   2      301.14      289.82     17.14 o 
 -10   7   2       95.84      101.32     12.03 o 
  -9   7   2      153.80      165.20     14.73 o 
  -8   7   2      159.25      139.50     12.78 o 
  -7   7   2      714.26      666.22     16.93 o 
  -6   7   2      175.66      158.18     12.70 o 
  -5   7   2     1928.55     1945.37     35.17 o 
  -4   7   2     1991.07     2028.13     77.64 o 
  -3   7   2      729.92      654.50     15.34 o 
  -2   7   2     4540.07     4771.81    203.38 o 
  -1   7   2     5943.76     6604.44    192.45 o 
   0   7   2     1381.50     1409.28     46.45 o 
   1   7   2     3554.03     3804.57     47.20 o 
   2   7   2     1504.89     1621.46     26.61 o 
   3   7   2     1413.94     1464.10     23.75 o 
   4   7   2      961.07      925.27     15.38 o 
   5   7   2      649.21      655.01     14.12 o 
   6   7   2       91.84       94.40      9.77 o 
   7   7   2       83.61       84.33      9.77 o 
   8   7   2      134.95      132.13     12.48 o 
 -10   8   2       15.01       20.14      6.91 o 
  -9   8   2       15.55       19.69      6.76 o 
  -8   8   2      280.69      258.70     17.29 o 
  -7   8   2      151.80      137.09     12.03 o 
  -6   8   2       62.44       66.33      6.11 o 
  -5   8   2      294.72      273.98     10.36 o 
  -4   8   2       69.58       65.36      5.21 o 
  -3   8   2      108.82      121.75      4.86 o 
  -2   8   2      188.08      196.34      6.02 o 
  -1   8   2      756.92      736.41     15.34 o 
   0   8   2      411.48      417.95     23.00 o 
   1   8   2      902.31      884.33     22.55 o 
   2   8   2      279.52      279.99      7.44 o 
   3   8   2      846.43      807.08     13.62 o 
   4   8   2      560.38      495.75     19.39 o 
   5   8   2      661.19      646.52     23.30 o 
   6   8   2      489.39      467.49     20.74 o 
   7   8   2      299.01      250.13     16.38 o 
   8   8   2      249.18      225.78     16.23 o 
   9   8   2      168.43      172.87     14.88 o 
  -9   9   2      153.92      178.58     15.48 o 
  -8   9   2       98.28       97.71     11.12 o 
  -7   9   2      391.22      381.60     21.19 o 
  -6   9   2      290.70      282.28     11.43 o 
  -5   9   2     1485.49     1428.08     33.67 o 
  -4   9   2      353.11      360.58     14.58 o 
  -3   9   2      888.42      886.11     18.92 o 
  -2   9   2     2923.24     2975.16     89.38 o 
  -1   9   2      981.92      953.03     13.91 o 
   0   9   2     1681.90     1780.95     80.42 o 
   1   9   2     2423.88     2528.67     41.49 o 
   2   9   2      470.24      429.76     17.44 o 
   3   9   2     1011.18      962.64     26.91 o 
   4   9   2      404.99      404.96     18.34 o 
   5   9   2      320.46      341.98     17.59 o 
   6   9   2       76.98       89.59     10.52 o 
   7   9   2      154.32      170.61     14.28 o 
   8   9   2       36.63       39.98      9.02 o 
   9   9   2       20.74       23.60      7.82 o 
  -9  10   2       95.69       98.91     12.03 o 
  -8  10   2       72.94       74.11     11.12 o 
  -7  10   2       56.46       52.37      6.59 o 
  -6  10   2      125.54      105.30      9.32 o 
  -5  10   2      318.95      275.44     20.14 o 
  -4  10   2       14.48       18.15      3.83 o 
  -3  10   2       40.40       32.38     12.42 o 
  -2  10   2       50.24       57.12      4.20 o 
  -1  10   2      230.37      236.67      9.12 o 
   0  10   2      178.59      196.10      8.55 o 
   1  10   2      206.91      182.79     11.72 o 
   2  10   2      666.19      642.01     22.10 o 
   3  10   2      550.30      493.80     20.14 o 
   4  10   2      472.46      424.95     19.54 o 
   5  10   2      179.31      165.20     13.23 o 
   6  10   2      754.41      711.91     27.51 o 
   7  10   2      252.32      236.75     16.99 o 
   8  10   2      175.70      187.15     15.78 o 
   9  10   2       98.10      115.90     13.23 o 
  -9  11   2      119.80      142.50     14.28 o 
  -8  11   2       55.23       55.62      9.92 o 
  -7  11   2      267.24      271.68     13.30 o 
  -6  11   2      241.41      232.68     20.29 o 
  -5  11   2      506.26      454.85     14.80 o 
  -4  11   2      796.12      738.82     42.09 o 
  -3  11   2      990.44      941.77     26.36 o 
  -2  11   2      654.08      651.16     17.12 o 
  -1  11   2      718.86      695.30     19.47 o 
   0  11   2     1267.84     1316.42     33.30 o 
   1  11   2      770.55      766.18     24.35 o 
   2  11   2      405.56      365.58     17.44 o 
   3  11   2      762.24      746.63     26.01 o 
   4  11   2      423.16      439.68     20.89 o 
   5  11   2      258.96      273.88     17.44 o 
   6  11   2      102.01       96.66     11.27 o 
   7  11   2      172.46      205.64     16.54 o 
   8  11   2       76.67       95.00     12.93 o 
   9  11   2       19.12       16.69      7.06 o 
  -8  12   2       24.47       27.51      7.52 o 
  -7  12   2       10.56       10.27      4.19 o 
  -6  12   2       49.57       49.52      6.59 o 
  -5  12   2       26.01       24.44      4.90 o 
  -4  12   2       27.92       26.79      4.94 o 
  -3  12   2       37.26       49.04      5.88 o 
  -2  12   2      140.00      142.99      6.52 o 
  -1  12   2      119.15      113.64      7.21 o 
   0  12   2       11.33       17.32      3.75 o 
   1  12   2      543.32      511.24     21.04 o 
   2  12   2      692.42      654.04     24.50 o 
   3  12   2       49.64       45.25      8.27 o 
   4  12   2      438.96      376.25     20.29 o 
   5  12   2      348.00      299.89     18.94 o 
   6  12   2       93.74       96.81     11.88 o 
   7  12   2      158.33      142.65     14.43 o 
   8  12   2      113.96      114.84     13.23 o 
  -7  13   2      120.51      119.38     19.47 o 
  -6  13   2      138.68      150.87      9.84 o 
  -5  13   2      173.02      170.02     27.66 o 
  -4  13   2      442.54      413.43     21.27 o 
  -3  13   2      751.41      776.59     60.28 o 
  -2  13   2      191.95      184.20      9.40 o 
  -1  13   2     1020.23     1029.01     47.13 o 
   0  13   2      575.47      604.00     19.09 o 
   1  13   2      408.13      413.38     19.84 o 
   2  13   2      229.37      234.95     15.48 o 
   3  13   2      419.23      402.40     20.74 o 
   4  13   2       94.36       98.01     11.88 o 
   5  13   2      145.12      167.31     15.03 o 
   6  13   2       24.37       38.63      9.02 o 
   7  13   2       70.34       78.02     12.48 o 
   8  13   2       77.14      100.86     11.72 o 
  -7  14   2       19.39       14.43      6.76 o 
  -6  14   2       43.11       37.85      6.37 o 
  -5  14   2       39.64       31.83      5.71 o 
  -4  14   2       21.19       24.74      5.05 o 
  -3  14   2       10.70        5.31      3.38 o 
  -2  14   2       30.51       38.70      5.77 o 
  -1  14   2       46.15       53.29      6.41 o 
   0  14   2      263.00      263.00     11.74 o 
   1  14   2       17.45       16.38      5.71 o 
   2  14   2      154.29      143.55     12.93 o 
   3  14   2      358.08      326.04     19.39 o 
   4  14   2       63.26       54.27     10.07 o 
   5  14   2      108.11      110.48     12.78 o 
   6  14   2      168.97      160.39     15.63 o 
   7  14   2       85.73       93.95     11.42 o 
  -6  15   2       84.50       93.65     13.38 o 
  -5  15   2      118.85      122.06     13.68 o 
  -4  15   2      157.92      168.70     10.29 o 
  -3  15   2      141.63      163.10     15.18 o 
  -2  15   2      149.26      146.33      9.12 o 
  -1  15   2      338.33      347.83     13.82 o 
   0  15   2      242.33      263.50     12.09 o 
   1  15   2      129.24      127.62     12.48 o 
   2  15   2      167.94      168.06     14.28 o 
   3  15   2      200.48      212.25     16.54 o 
   4  15   2       89.27       93.80     11.42 o 
   5  15   2       40.69       59.68     11.42 o 
   6  15   2       24.24       44.19      9.02 o 
  -5  16   2       16.15       20.89      6.76 o 
  -4  16   2        1.45        5.71      5.41 o 
  -3  16   2       24.85       36.68      9.32 o 
  -2  16   2       14.12       23.90      7.37 o 
  -1  16   2       25.01       29.59      5.35 o 
   0  16   2       17.87       23.24      5.04 o 
   1  16   2       42.11       50.51      9.47 o 
   2  16   2       47.91       47.05      9.62 o 
   3  16   2       91.32       91.69     12.63 o 
   4  16   2       40.20       43.44      9.77 o 
   5  16   2       31.84       38.03      8.42 o 
  -4  17   2       43.40       53.06     10.07 o 
  -3  17   2       92.52      106.88     12.48 o 
  -2  17   2      114.51      122.06     13.38 o 
  -1  17   2       59.55       76.41      8.18 o 
   0  17   2       90.56       95.84      8.17 o 
   1  17   2      103.21      115.60     12.63 o 
   2  17   2       28.71       33.37      8.42 o 
   3  17   2       60.14       78.62     12.18 o 
   4  17   2       58.49       77.87     11.88 o 
  -3  18   2        6.17        1.80      2.41 o 
  -2  18   2       10.36       15.93      5.26 o 
  -1  18   2       16.56       25.30      5.94 o 
   0  18   2        1.10        4.66      4.51 o 
   1  18   2       25.04       38.78      8.72 o 
   2  18   2        7.35       10.82      4.81 o 
   3  18   2       47.88       63.43      7.22 o 
  -2 -18   3        4.85        4.36      2.56 o 
  -1 -18   3        6.59       12.33      4.51 o 
   0 -18   3        0.16       -0.30      3.61 o 
   1 -18   3       11.31       21.50      7.06 o 
   2 -18   3        4.70        9.62      5.71 o 
  -4 -17   3       64.00       82.22     12.93 o 
  -1 -17   3       73.80       71.55     12.18 o 
   0 -17   3      133.59      161.14     15.93 o 
   1 -17   3       14.06       22.25      7.67 o 
   2 -17   3      182.27      194.51     17.14 o 
   3 -17   3       93.09      102.22     12.78 o 
  -5 -16   3       52.99       59.53     11.42 o 
  -4 -16   3       11.22        7.82      6.01 o 
  -3 -16   3       15.46       19.09      7.52 o 
  -1 -16   3       38.04       43.29     10.37 o 
   0 -16   3        8.74        8.57      6.31 o 
   1 -16   3        4.73       13.08      7.67 o 
   2 -16   3       86.42      114.09     13.38 o 
   3 -16   3       17.16       15.78      7.82 o 
   4 -16   3       80.53       75.16     12.18 o 
  -6 -15   3       29.31       37.43      8.12 o 
  -5 -15   3      100.34      102.82     13.98 o 
  -4 -15   3       23.91       36.68      9.47 o 
  -3 -15   3       95.49      113.94     12.78 o 
  -2 -15   3      388.57      415.18     21.19 o 
  -1 -15   3      171.92      158.59     14.73 o 
   0 -15   3      252.75      256.59     18.34 o 
   1 -15   3      303.84      309.06     19.69 o 
   2 -15   3       79.79      102.07     12.63 o 
   3 -15   3      129.86      135.59     13.83 o 
   4 -15   3      167.07      199.17     16.23 o 
   6 -15   3       55.64       67.64     10.82 o 
  -5 -14   3       95.24       96.50     13.68 o 
  -4 -14   3       20.70       15.03      7.22 o 
  -3 -14   3       91.03       92.30     10.97 o 
  -2 -14   3      126.14      132.43     12.63 o 
  -1 -14   3      231.97      219.55     10.98 o 
   0 -14   3      422.32      384.52     21.04 o 
   1 -14   3       32.05       43.74      9.32 o 
   2 -14   3       41.20       36.98      9.02 o 
   3 -14   3       10.04       13.08      6.76 o 
   4 -14   3       74.34       87.49     11.88 o 
   6 -14   3       18.96       17.14      7.22 o 
   7 -14   3       44.17       46.00      5.11 o 
  -4 -13   3      282.16      283.80     18.19 o 
  -3 -13   3      238.97      237.20     16.23 o 
  -2 -13   3      694.92      692.97     25.40 o 
  -1 -13   3       74.55       66.44      9.17 o 
   0 -13   3      363.90      345.11     12.62 o 
   1 -13   3      718.00      683.20     26.61 o 
   2 -13   3      260.25      261.40     16.69 o 
   3 -13   3      472.02      470.05     22.25 o 
   4 -13   3      297.29      295.83     18.04 o 
   5 -13   3      264.43      295.23     18.49 o 
   6 -13   3      167.21      181.89     16.23 o 
   7 -13   3       59.25       66.89     11.42 o 
  -8 -12   3       86.86       90.94     13.53 o 
  -7 -12   3      144.29      167.46     15.33 o 
  -6 -12   3       75.77       90.79     11.12 o 
  -4 -12   3      129.83      135.89     13.08 o 
  -3 -12   3      106.23       94.85     10.67 o 
  -2 -12   3      414.17      355.81     17.74 o 
  -1 -12   3       99.43      104.77     10.22 o 
   0 -12   3       41.30       40.37      5.36 o 
   1 -12   3       92.84       89.77      6.90 o 
   2 -12   3      123.00      123.56     11.88 o 
   3 -12   3       25.83       24.20      6.61 o 
   4 -12   3        5.08        1.05      4.66 o 
   5 -12   3      292.58      287.11     17.59 o 
   6 -12   3       40.72       28.86      8.42 o 
   7 -12   3       40.42       43.89     10.22 o 
   8 -12   3       43.06       39.98      7.52 o 
  -8 -11   3       79.10      101.47     13.98 o 
  -7 -11   3       45.64       45.40      9.77 o 
  -6 -11   3      338.68      366.93     20.14 o 
  -5 -11   3      205.88      245.77     15.48 o 
  -4 -11   3      415.56      435.62     18.49 o 
  -3 -11   3      445.94      467.94     20.59 o 
  -2 -11   3      327.65      349.19     17.14 o 
  -1 -11   3     1019.58      979.93     27.06 o 
   0 -11   3      839.00      816.76     17.74 o 
   1 -11   3     1105.44     1111.64     24.05 o 
   2 -11   3      328.11      343.45     12.78 o 
   3 -11   3      676.12      633.44     23.60 o 
   4 -11   3      434.42      433.22     19.84 o 
   5 -11   3      902.77      973.77     30.06 o 
   6 -11   3       68.32       92.30     13.08 o 
   7 -11   3       72.38       79.82     12.78 o 
   8 -11   3      130.66      155.73     15.03 o 
  -9 -10   3       39.30       47.80      9.02 o 
  -8 -10   3       62.05       68.70     11.72 o 
  -7 -10   3      412.81      401.50     21.80 o 
  -6 -10   3       92.36       90.04     10.52 o 
  -5 -10   3      125.21      112.29     10.67 o 
  -4 -10   3      467.65      447.95     18.19 o 
  -3 -10   3      173.17      177.29     11.50 o 
  -2 -10   3        2.12        4.79      2.35 o 
  -1 -10   3       48.05       47.80      7.06 o 
   0 -10   3      183.07      181.70      8.32 o 
   1 -10   3       69.56       72.33      6.16 o 
   2 -10   3      292.98      310.62     10.59 o 
   3 -10   3      252.93      238.07      9.40 o 
   4 -10   3      121.24      124.76     10.97 o 
   5 -10   3      311.97      299.13     16.54 o 
   6 -10   3       59.76       53.21     10.22 o 
   7 -10   3       94.71       77.26     12.03 o 
   8 -10   3       83.65       72.00     12.03 o 
   9 -10   3       75.81       72.30      7.82 o 
  -9  -9   3       66.36       77.71     12.63 o 
  -8  -9   3      110.42      137.09     14.28 o 
  -7  -9   3      107.71      121.61     12.63 o 
  -6  -9   3      205.51      220.82     15.03 o 
  -5  -9   3      127.71      131.68     11.12 o 
  -4  -9   3      689.90      688.91     21.50 o 
  -3  -9   3      944.68      946.38     60.35 o 
  -2  -9   3     1311.49     1307.22    109.96 o 
  -1  -9   3     2077.81     2191.51     48.03 o 
   0  -9   3     1258.25     1225.50     89.29 o 
   1  -9   3     2016.32     1912.59    136.64 o 
   2  -9   3     1571.88     1534.67     84.48 o 
   3  -9   3     1171.78     1110.48     19.06 o 
   4  -9   3      308.67      286.21     15.18 o 
   5  -9   3      856.17      840.88     25.85 o 
   6  -9   3      223.65      234.60     13.90 o 
   7  -9   3      443.14      421.95     22.70 o 
   8  -9   3       72.33       73.51     11.72 o 
   9  -9   3       66.08       81.02     12.48 o 
  -9  -8   3      100.44      109.58     13.08 o 
  -8  -8   3      139.12      143.10     14.58 o 
  -7  -8   3      406.45      399.55     20.74 o 
  -6  -8   3      876.88      843.29     27.21 o 
  -5  -8   3      137.11      142.95     11.12 o 
  -4  -8   3      706.16      722.58     21.35 o 
  -3  -8   3      397.70      357.59     23.37 o 
  -2  -8   3      560.59      539.15     30.67 o 
  -1  -8   3      179.73      173.78     10.46 o 
   0  -8   3       30.57       28.55      2.94 o 
   1  -8   3        6.70       11.58      2.78 o 
   2  -8   3      442.38      481.96     13.98 o 
   3  -8   3      119.11      117.50      6.40 o 
   4  -8   3       78.44       66.29      7.82 o 
   5  -8   3      164.79      167.00     11.88 o 
   6  -8   3      267.01      235.63     14.28 o 
   7  -8   3      126.51      100.56     11.42 o 
   8  -8   3      257.55      244.12     17.74 o 
   9  -8   3       90.92       75.46     12.18 o 
 -10  -7   3        1.00        6.16      4.66 o 
  -9  -7   3       70.86       82.83     12.78 o 
  -8  -7   3      104.65      116.50     12.93 o 
  -7  -7   3      141.23      157.38     13.68 o 
  -6  -7   3      226.33      237.05     14.73 o 
  -5  -7   3      620.74      651.33     21.95 o 
  -4  -7   3     1564.74     1629.91     31.72 o 
  -3  -7   3     2038.01     2196.16     33.67 o 
  -2  -7   3      996.58     1019.17     37.28 o 
  -1  -7   3     1668.53     1743.01     47.60 o 
   0  -7   3     3096.81     3325.50    107.42 o 
   1  -7   3     2432.97     2437.00     36.38 o 
   2  -7   3     1995.57     2040.73     24.19 o 
   3  -7   3     2209.95     2333.74     39.83 o 
   4  -7   3     1135.58     1105.90     26.91 o 
   5  -7   3      794.85      751.14     22.85 o 
   6  -7   3      266.07      278.40     18.34 o 
   7  -7   3      624.11      573.62     24.95 o 
   8  -7   3       92.02       91.39     12.48 o 
   9  -7   3       34.86       40.89      9.17 o 
  10  -7   3       88.36      108.38     10.82 o 
 -10  -6   3      146.30      144.01     14.13 o 
  -9  -6   3      188.78      210.00     17.29 o 
  -8  -6   3      121.65      118.00     12.78 o 
  -7  -6   3      178.58      191.66     14.43 o 
  -6  -6   3      414.15      423.90     19.09 o 
  -5  -6   3      480.44      459.68     18.19 o 
  -4  -6   3     1282.40     1301.61     27.51 o 
  -3  -6   3      658.11      641.11     17.14 o 
  -2  -6   3      895.60     1065.39     54.79 o 
  -1  -6   3      109.04      116.16      6.51 o 
   0  -6   3     2453.97     2851.03     62.45 o 
   1  -6   3        9.73       14.20      3.83 o 
   2  -6   3      266.79      283.86     12.03 o 
   3  -6   3       73.64       78.32      4.99 o 
   4  -6   3      202.73      187.90     10.97 o 
   5  -6   3      132.92      132.16      7.22 o 
   6  -6   3       35.57       31.75      4.78 o 
   7  -6   3       78.65       67.49      9.92 o 
   8  -6   3      223.85      208.34     15.93 o 
   9  -6   3      164.71      153.33     14.58 o 
  10  -6   3       15.24       14.73      5.56 o 
 -10  -5   3       19.34       12.93      6.31 o 
  -9  -5   3       14.97       18.49      7.67 o 
  -8  -5   3       37.66       39.98      8.87 o 
  -7  -5   3     1058.17     1050.88     31.72 o 
  -6  -5   3      214.83      235.70     14.43 o 
  -5  -5   3      386.87      381.51     16.23 o 
  -4  -5   3     3009.26     3184.96     44.04 o 
  -3  -5   3     2578.11     2650.58     35.78 o 
  -2  -5   3     2126.40     2109.71     55.98 o 
  -1  -5   3     2632.19     2841.58     75.31 o 
   0  -5   3     2057.38     2157.33     82.93 o 
   1  -5   3     8359.14     8478.38    125.29 o 
   2  -5   3     2791.42     2968.59     61.33 o 
   3  -5   3     2525.13     2584.96     64.11 o 
   4  -5   3     2233.61     2168.65     36.23 o 
   5  -5   3     1378.54     1312.78     70.80 o 
   6  -5   3      955.06      931.80     32.77 o 
   7  -5   3      396.21      394.89     19.84 o 
   8  -5   3      140.90      128.97     12.33 o 
   9  -5   3      120.53      124.01     13.08 o 
  10  -5   3       37.36       30.97      7.97 o 
 -10  -4   3      118.71      133.33     14.13 o 
  -9  -4   3       96.36      106.13     12.33 o 
  -8  -4   3      271.35      257.80     17.29 o 
  -7  -4   3      776.62      816.23     27.81 o 
  -6  -4   3      947.32      954.23     27.66 o 
  -5  -4   3     1594.61     1672.15     33.67 o 
  -4  -4   3      867.03      921.46     22.40 o 
  -3  -4   3      398.51      378.80     12.63 o 
  -2  -4   3     2072.46     2142.21     66.08 o 
  -1  -4   3       43.11       42.38      2.35 o 
   0  -4   3      410.35      388.46      8.93 o 
   1  -4   3      475.23      496.90     10.20 o 
   2  -4   3       50.15       79.74      4.62 o 
   3  -4   3      151.77      177.53      9.62 o 
   4  -4   3      860.34      894.10     22.10 o 
   5  -4   3       26.33       35.11      4.58 o 
   6  -4   3      559.05      543.28     33.52 o 
   7  -4   3      301.13      286.20     11.15 o 
   8  -4   3       81.00       84.48     11.27 o 
   9  -4   3       62.75       73.06     11.42 o 
  10  -4   3       92.92       91.69     13.38 o 
 -10  -3   3       12.93       14.88      7.06 o 
  -9  -3   3      134.84      134.99     13.98 o 
  -8  -3   3      546.71      500.41     23.45 o 
  -7  -3   3      524.44      537.39     22.25 o 
  -6  -3   3      712.72      714.47     23.75 o 
  -5  -3   3      437.06      405.11     16.54 o 
  -4  -3   3     3139.71     3345.20     44.34 o 
  -3  -3   3     1396.69     1236.30    146.86 o 
  -2  -3   3     4728.85     4660.08    152.68 o 
  -1  -3   3     3900.22     4229.17    189.43 o 
   0  -3   3     5629.24     5823.18    231.25 o 
   1  -3   3     6092.89     6049.86    297.03 o 
   2  -3   3     5778.36     5913.49    183.09 o 
   3  -3   3     2832.74     2897.85     39.08 o 
   4  -3   3     2106.42     2104.32     34.12 o 
   5  -3   3     2151.77     2262.99     79.59 o 
   6  -3   3     1302.23     1284.71    115.14 o 
   7  -3   3      494.33      448.58     13.59 o 
   8  -3   3      346.75      322.43     18.49 o 
   9  -3   3       81.74       89.74     11.12 o 
  10  -3   3       42.75       43.59      9.47 o 
 -10  -2   3      207.80      200.07     17.44 o 
  -9  -2   3      252.03      243.07     17.89 o 
  -8  -2   3      175.22      182.94     14.88 o 
  -7  -2   3      468.01      459.98     20.74 o 
  -6  -2   3      535.60      588.35     21.50 o 
  -5  -2   3      809.07      825.55     23.00 o 
  -4  -2   3      829.73      818.47     38.71 o 
  -3  -2   3      138.54      130.80      8.04 o 
  -2  -2   3      661.25      687.10     28.34 o 
  -1  -2   3     1017.72     1132.52     51.63 o 
   0  -2   3       77.25       82.51      2.46 o 
   1  -2   3     2473.43     2626.78     23.75 o 
   2  -2   3      134.19      132.33      5.31 o 
   3  -2   3      374.95      407.67     13.68 o 
   4  -2   3      286.75      281.61      8.66 o 
   5  -2   3      153.24      156.59      7.17 o 
   6  -2   3      414.06      402.41     11.84 o 
   7  -2   3       74.45       76.08      6.38 o 
   8  -2   3      460.00      441.49     21.04 o 
   9  -2   3       73.82       66.44     10.67 o 
  10  -2   3       39.88       45.55      9.92 o 
 -10  -1   3        0.97       -3.31      4.81 o 
  -9  -1   3       45.00       43.89     10.22 o 
  -8  -1   3      182.70      168.96     14.28 o 
  -7  -1   3       73.09       63.89      9.17 o 
  -6  -1   3      839.33      815.03     25.25 o 
  -5  -1   3      930.95      904.77     24.20 o 
  -4  -1   3     2885.87     2901.62    131.45 o 
  -3  -1   3     3697.90     4024.02    228.79 o 
  -2  -1   3     3703.70     3828.90    160.54 o 
  -1  -1   3     4400.02     4481.01    197.67 o 
   0  -1   3     8552.79     8030.51    411.17 o 
   1  -1   3     8320.38     7799.66    395.79 o 
   2  -1   3     5132.23     4917.24     49.76 o 
   3  -1   3     2807.53     2709.65     36.68 o 
   4  -1   3     2425.28     2392.89     25.18 o 
   5  -1   3     2116.43     2165.54    105.67 o 
   6  -1   3     1021.79      921.79    104.40 o 
   7  -1   3      246.89      237.42      9.99 o 
   8  -1   3      440.16      382.26     19.09 o 
   9  -1   3       49.52       53.06      9.77 o 
  10  -1   3      193.23      196.92     15.93 o 
 -11   0   3      106.12      140.70     11.27 o 
 -10   0   3      211.14      217.96     17.44 o 
  -9   0   3      334.35      309.96     19.84 o 
  -8   0   3      280.59      250.58     16.84 o 
  -7   0   3      435.44      450.66     20.44 o 
  -6   0   3      728.11      746.18     24.05 o 
  -5   0   3     2239.79     2437.42     40.89 o 
  -4   0   3      134.62      118.38      4.08 o 
  -3   0   3      832.25      777.43     24.30 o 
  -2   0   3     3511.17     3544.82    115.86 o 
  -1   0   3     1682.87     1701.61     63.67 o 
   0   0   3      603.88      637.87     16.25 o 
   1   0   3      372.15      376.09      7.92 o 
   2   0   3       85.52       91.69      6.16 o 
   3   0   3      131.05      108.06      4.75 o 
   4   0   3       89.55       83.39      5.26 o 
   5   0   3      283.74      268.01      9.09 o 
   6   0   3      150.67      146.12     13.90 o 
   7   0   3      321.08      313.33     19.54 o 
   8   0   3      608.96      606.69     26.16 o 
   9   0   3        2.00       -1.20      4.06 o 
  10   0   3      111.31      107.03     12.18 o 
 -11   1   3       25.77       28.71      5.56 o 
 -10   1   3        2.09        2.71      4.66 o 
  -9   1   3       43.02       38.63      9.17 o 
  -8   1   3      190.19      169.41     13.68 o 
  -7   1   3       75.94       67.64      9.62 o 
  -6   1   3      877.76      877.71     26.16 o 
  -5   1   3      993.87     1006.39     26.01 o 
  -4   1   3     2754.98     2924.61     41.79 o 
  -3   1   3     3624.15     3728.72    325.67 o 
  -2   1   3     3911.16     3810.39    174.20 o 
  -1   1   3     4647.51     4789.26    114.54 o 
   0   1   3     9022.27     8465.85    324.98 o 
   1   1   3     8083.97     7609.75     63.28 o 
   2   1   3     5240.45     5331.97     52.61 o 
   3   1   3     2857.31     2853.96     38.18 o 
   4   1   3     2376.75     2371.60     48.03 o 
   5   1   3     2190.71     2231.79     59.75 o 
   6   1   3     1068.35     1042.60     25.78 o 
   7   1   3      247.34      247.24     15.03 o 
   8   1   3      421.46      396.31     13.39 o 
   9   1   3       57.27       55.92      9.47 o 
  10   1   3      192.39      192.41     15.93 o 
 -10   2   3      189.88      196.92     16.84 o 
  -9   2   3      262.78      280.04     18.94 o 
  -8   2   3      167.53      178.13     14.13 o 
  -7   2   3      438.16      460.73     20.74 o 
  -6   2   3      573.80      585.34     21.65 o 
  -5   2   3      878.61      927.51     14.21 o 
  -4   2   3      808.11      870.80     22.40 o 
  -3   2   3      137.27      142.87      7.53 o 
  -2   2   3      656.71      672.76     10.75 o 
  -1   2   3      941.14      995.56     18.49 o 
   0   2   3       83.15       89.68      3.06 o 
   1   2   3     2490.69     2712.81     33.22 o 
   2   2   3      130.86      144.15      4.30 o 
   3   2   3      403.08      454.38     33.67 o 
   4   2   3      317.38      318.38     13.38 o 
   5   2   3      122.11      121.96      6.26 o 
   6   2   3      413.82      412.75     16.46 o 
   7   2   3       62.40       64.59      5.77 o 
   8   2   3      477.92      494.33     14.93 o 
   9   2   3       55.83       60.73      9.77 o 
 -10   3   3       10.07       12.33      5.86 o 
  -9   3   3      124.02      116.95     12.63 o 
  -8   3   3      582.15      546.86     24.35 o 
  -7   3   3      547.06      553.32     22.70 o 
  -6   3   3      602.36      616.01     22.40 o 
  -5   3   3      468.88      421.25     10.32 o 
  -4   3   3     3196.88     3411.95     65.47 o 
  -3   3   3     1371.99     1391.26     22.80 o 
  -2   3   3     4574.23     4637.51     65.30 o 
  -1   3   3     3643.91     3702.38     49.76 o 
   0   3   3     5543.42     5616.89     36.39 o 
   1   3   3     5763.50     5881.08     55.02 o 
   2   3   3     5755.68     5991.86     36.04 o 
   3   3   3     3176.96     3291.63     51.56 o 
   4   3   3     1923.69     1932.76     48.55 o 
   5   3   3     2006.28     1692.91    331.00 o 
   6   3   3     1377.70     1386.06     21.57 o 
   7   3   3      543.44      540.97     14.49 o 
   8   3   3      315.13      326.08     12.32 o 
 -10   4   3      113.82      120.86     13.53 o 
  -9   4   3      109.68      116.95     12.78 o 
  -8   4   3      257.54      246.67     16.54 o 
  -7   4   3      800.69      791.28     27.51 o 
  -6   4   3      851.69      823.00     26.16 o 
  -5   4   3     1657.29     1723.30     36.75 o 
  -4   4   3      868.17      908.84     12.89 o 
  -3   4   3      403.41      378.77      4.93 o 
  -2   4   3     2093.48     2186.83     49.99 o 
  -1   4   3       64.97       52.15     13.53 o 
   0   4   3      413.89      399.84     18.79 o 
   1   4   3      454.88      498.46     14.43 o 
   2   4   3       52.27       64.95     11.57 o 
   3   4   3      148.06      170.83     10.75 o 
   4   4   3      887.22      965.98     14.68 o 
   5   4   3       14.12       10.53      2.67 o 
   6   4   3      541.36      542.21     13.55 o 
   7   4   3      306.27      299.43     11.00 o 
   8   4   3       94.21      101.47     10.97 o 
 -10   5   3       21.97       23.30      7.22 o 
  -9   5   3        9.47        6.91      5.56 o 
  -8   5   3       30.57       27.66      7.52 o 
  -7   5   3     1045.30     1054.19     32.17 o 
  -6   5   3      230.63      230.75      8.99 o 
  -5   5   3      363.88      362.20     11.42 o 
  -4   5   3     3081.84     3253.86     59.45 o 
  -3   5   3     2750.25     2802.87     56.02 o 
  -2   5   3     2101.09     2147.66     45.66 o 
  -1   5   3     2439.86     2577.87    114.02 o 
   0   5   3     2306.40     2357.11     29.69 o 
   1   5   3     8562.23     9236.96     78.92 o 
   2   5   3     2670.40     2867.64     40.29 o 
   3   5   3     2618.99     2701.21     23.68 o 
   4   5   3     2291.82     2321.02     23.69 o 
   5   5   3     1387.90     1346.54     34.72 o 
   6   5   3      924.82      941.30     27.81 o 
   7   5   3      395.24      391.88     19.09 o 
   8   5   3      147.27      131.83     12.63 o 
 -10   6   3      150.47      147.61     14.58 o 
  -9   6   3      194.42      217.81     16.84 o 
  -8   6   3      116.02      127.17     12.48 o 
  -7   6   3      216.66      218.26     15.18 o 
  -6   6   3      338.40      328.54     11.17 o 
  -5   6   3      477.21      469.01     13.98 o 
  -4   6   3     1354.89     1339.83     76.74 o 
  -3   6   3      658.93      669.55      9.72 o 
  -2   6   3      793.05      940.31     36.83 o 
  -1   6   3      133.61      131.27      5.63 o 
   0   6   3     2469.60     2872.30     37.88 o 
   1   6   3       11.94       13.23      3.76 o 
   2   6   3      277.67      318.60      7.89 o 
   3   6   3       68.34       60.91      3.64 o 
   4   6   3      200.45      161.59     11.27 o 
   5   6   3      121.91      119.05     10.37 o 
   6   6   3       32.17       28.56      6.76 o 
   7   6   3       72.06       66.59      9.62 o 
   8   6   3      238.84      219.47     15.78 o 
   9   6   3      166.82      167.61     14.73 o 
 -10   7   3        0.53        7.97      4.21 o 
  -9   7   3       71.05       70.05     11.42 o 
  -8   7   3      114.24      130.33     12.78 o 
  -7   7   3      145.56      140.40     12.33 o 
  -6   7   3      225.63      201.38      9.38 o 
  -5   7   3      525.83      513.06     37.43 o 
  -4   7   3     1602.24     1610.11     39.01 o 
  -3   7   3     1981.67     2067.39     60.36 o 
  -2   7   3     1009.84      879.73    102.88 o 
  -1   7   3     1640.02     1641.77     53.96 o 
   0   7   3     3159.99     3414.20     43.89 o 
   1   7   3     2444.00     2510.18     38.63 o 
   2   7   3     1894.52     1910.56     35.17 o 
   3   7   3     2196.75     2253.28     40.14 o 
   4   7   3     1049.13     1053.14     28.41 o 
   5   7   3      775.89      763.17     25.25 o 
   6   7   3      287.04      304.25     16.99 o 
   7   7   3      623.17      617.96     25.10 o 
   8   7   3       87.38       93.50     11.27 o 
   9   7   3       39.35       44.95      9.77 o 
  -9   8   3      104.51      109.28     12.33 o 
  -8   8   3      134.39      135.59     13.23 o 
  -7   8   3      409.41      403.61     20.89 o 
  -6   8   3      900.33      869.25     29.91 o 
  -5   8   3      187.46      191.97     11.50 o 
  -4   8   3      626.94      538.40     21.50 o 
  -3   8   3      376.62      332.04     18.11 o 
  -2   8   3      577.99      563.93     30.29 o 
  -1   8   3      176.17      178.36      6.09 o 
   0   8   3       27.78       28.26      5.11 o 
   1   8   3        5.29       11.88      4.21 o 
   2   8   3      425.70      458.77     17.89 o 
   3   8   3      123.02      127.47     10.22 o 
   4   8   3       87.66       72.75      8.72 o 
   5   8   3      177.79      169.71     12.78 o 
   6   8   3      256.01      209.09     14.88 o 
   7   8   3      145.42      126.57     12.48 o 
   8   8   3      266.30      265.46     18.19 o 
   9   8   3       78.56       89.29     12.63 o 
  -9   9   3       62.54       56.37     10.67 o 
  -8   9   3      112.16      112.89     12.33 o 
  -7   9   3      104.44       97.41     10.82 o 
  -6   9   3      214.05      226.76     10.61 o 
  -5   9   3      143.05      140.86      8.18 o 
  -4   9   3      724.56      680.69     40.66 o 
  -3   9   3      919.23      935.87     61.10 o 
  -2   9   3     1308.47     1322.11     59.40 o 
  -1   9   3     2097.51     2057.03    125.76 o 
   0   9   3     1292.32     1341.15     29.16 o 
   1   9   3     2078.33     2084.93     38.33 o 
   2   9   3     1516.50     1437.95     32.62 o 
   3   9   3     1210.25     1179.85     30.82 o 
   4   9   3      318.38      286.21     16.08 o 
   5   9   3      883.07      855.77     28.71 o 
   6   9   3      225.02      236.30     16.08 o 
   7   9   3      436.42      422.40     22.25 o 
   8   9   3       71.71       72.75     11.42 o 
   9   9   3       66.14       88.09     12.63 o 
  -9  10   3       51.45       72.75     12.03 o 
  -8  10   3       55.61       63.13     10.97 o 
  -7  10   3      397.16      370.48     21.42 o 
  -6  10   3       95.07       89.47      7.23 o 
  -5  10   3      126.10      111.79      7.70 o 
  -4  10   3      469.71      454.39     28.18 o 
  -3  10   3      204.58      198.47      9.25 o 
  -2  10   3        2.32        3.25      1.90 o 
  -1  10   3       51.03       48.86      4.22 o 
   0  10   3      182.75      180.68     11.72 o 
   1  10   3       64.16       68.70      7.82 o 
   2  10   3      279.30      268.47     14.88 o 
   3  10   3      279.69      254.19     15.03 o 
   4  10   3      102.25      101.16     10.82 o 
   5  10   3      306.06      276.74     17.14 o 
   6  10   3       54.50       44.64      9.32 o 
   7  10   3      102.01       93.20     12.48 o 
   8  10   3       77.72       74.11     11.88 o 
   9  10   3       72.35       61.93     11.27 o 
  -8  11   3       87.14       93.05     11.57 o 
  -7  11   3       44.94       52.13      6.91 o 
  -6  11   3      325.83      330.53     13.45 o 
  -5  11   3      216.10      240.95     21.72 o 
  -4  11   3      434.34      410.86     37.43 o 
  -3  11   3      430.62      427.22     24.43 o 
  -2  11   3      346.83      344.01     17.16 o 
  -1  11   3      929.83      897.68     58.10 o 
   0  11   3      811.50      780.76     24.35 o 
   1  11   3     1080.78     1042.91     29.16 o 
   2  11   3      372.54      370.54     18.04 o 
   3  11   3      665.65      661.55     24.95 o 
   4  11   3      406.99      395.19     20.44 o 
   5  11   3      930.35      927.17     31.87 o 
   6  11   3       68.80       74.41     11.27 o 
   7  11   3       73.60       82.22     12.33 o 
   8  11   3      124.09      127.17     13.68 o 
  -8  12   3       78.29       74.26     11.88 o 
  -7  12   3      135.51      142.20     11.20 o 
  -6  12   3       90.44       84.21      8.17 o 
  -5  12   3      236.57      195.10     31.57 o 
  -4  12   3      128.66      109.30     18.19 o 
  -3  12   3      102.29      103.46     14.66 o 
  -2  12   3      423.53      394.79     20.81 o 
  -1  12   3       93.53       96.00      6.87 o 
   0  12   3       47.96       50.96      7.67 o 
   1  12   3       96.62       87.03      9.32 o 
   2  12   3      119.91      121.46     11.42 o 
   3  12   3       32.32       28.86      7.22 o 
   4  12   3        8.55        9.02      5.26 o 
   5  12   3      287.44      235.40     17.14 o 
   6  12   3       41.80       31.57      8.87 o 
   7  12   3       40.26       42.24      9.77 o 
   8  12   3       42.24       43.29      9.02 o 
  -7  13   3       61.94       70.24      8.12 o 
  -6  13   3      131.17      142.29     16.16 o 
  -5  13   3       63.37       89.53      7.85 o 
  -4  13   3      269.55      266.00     14.73 o 
  -3  13   3      236.56      225.60     11.17 o 
  -2  13   3      733.45      751.81     18.60 o 
  -1  13   3       52.30       46.04      5.67 o 
   0  13   3      385.51      354.75     18.04 o 
   1  13   3      757.10      726.64     26.46 o 
   2  13   3      251.99      239.61     15.78 o 
   3  13   3      453.60      411.42     21.19 o 
   4  13   3      290.47      256.74     17.59 o 
   5  13   3      277.52      275.99     18.94 o 
   6  13   3      159.53      179.93     15.93 o 
   7  13   3       60.47       78.92     12.03 o 
  -7  14   3       72.89       78.74      8.75 o 
  -6  14   3       22.73       18.56      4.77 o 
  -5  14   3       92.06       98.40     12.63 o 
  -4  14   3       21.94       16.41      4.50 o 
  -3  14   3       92.76       87.71     10.97 o 
  -2  14   3      122.29      130.18     13.38 o 
  -1  14   3      215.60      210.39     10.63 o 
   0  14   3      431.31      411.12     20.29 o 
   1  14   3       32.11       40.74      8.12 o 
   2  14   3       45.75       37.88      8.27 o 
   3  14   3        7.43       16.69      6.16 o 
   4  14   3       71.36       78.02     11.42 o 
   5  14   3       41.64       33.22      8.72 o 
   6  14   3       19.65       23.30      7.22 o 
   7  14   3       46.07       51.71      9.02 o 
  -6  15   3       27.30       30.97      5.83 o 
  -5  15   3       88.61      108.07     10.90 o 
  -4  15   3       23.34       30.23      5.86 o 
  -3  15   3      115.95      137.24     14.28 o 
  -2  15   3      392.44      419.24     23.15 o 
  -1  15   3      145.66      155.68      9.60 o 
   0  15   3      247.31      242.31     16.38 o 
   1  15   3      323.42      309.96     18.94 o 
   2  15   3       83.94       85.23     11.72 o 
   3  15   3      129.84      117.70     12.63 o 
   4  15   3      143.67      131.83     13.68 o 
   5  15   3       82.18       92.90     13.23 o 
   6  15   3       59.45       73.06      9.02 o 
  -5  16   3       52.87       57.19      7.43 o 
  -4  16   3        7.68        6.40      3.61 o 
  -3  16   3       15.22       16.54      7.52 o 
  -2  16   3       29.89       34.12      9.32 o 
  -1  16   3       34.17       45.55      9.02 o 
   0  16   3       10.46       16.38      6.01 o 
   1  16   3        5.60       12.48      6.01 o 
   2  16   3       79.42       81.02     11.88 o 
   3  16   3       20.74       17.44      6.46 o 
   4  16   3       81.74       69.00     11.57 o 
   5  16   3       22.08       29.31      5.41 o 
  -4  17   3       69.75      103.57     10.67 o 
  -3  17   3       39.58       53.96     10.37 o 
  -2  17   3       94.14      112.29     12.78 o 
  -1  17   3       71.24       70.50     10.97 o 
   0  17   3      130.37      128.97     13.08 o 
   1  17   3       17.48       15.18      5.86 o 
   2  17   3      179.72      198.57     16.84 o 
   3  17   3       95.48       91.54     11.27 o 
   4  17   3       24.74       32.32      5.26 o 
   0  18   3        0.37        0.15      4.36 o 
   1  18   3       11.09       15.63      5.41 o 
   2  18   3        4.00       13.68      4.21 o 
  -3 -17   4       30.08       42.84      7.67 o 
  -2 -17   4        5.55       14.43      5.41 o 
  -1 -17   4       17.79       23.90      6.46 o 
   0 -17   4       21.53       25.25      7.67 o 
   1 -17   4      131.69      145.21     14.28 o 
   2 -17   4       43.47       42.09      9.17 o 
   3 -17   4       20.85       36.08      8.27 o 
  -4 -16   4       63.83       63.00      8.01 o 
  -3 -16   4       32.66       36.03      6.48 o 
  -2 -16   4       63.59       77.67      8.61 o 
  -1 -16   4       95.08       90.34     13.38 o 
   0 -16   4       62.47       72.00     12.18 o 
   1 -16   4      106.46      123.71     13.98 o 
   2 -16   4       35.43       55.92     10.97 o 
   3 -16   4      151.74      183.39     16.54 o 
   4 -16   4        0.33        6.01      6.16 o 
  -5 -15   4        6.04        3.91      5.56 o 
  -4 -15   4       66.09       79.07     12.63 o 
  -3 -15   4        7.42        9.04      4.46 o 
  -2 -15   4      162.31      171.66     20.44 o 
  -1 -15   4      203.80      229.59     12.27 o 
   0 -15   4       65.06       77.87     12.18 o 
   1 -15   4       90.89       96.81     13.38 o 
   2 -15   4       88.97       97.86     13.38 o 
   3 -15   4       76.19       79.07     12.18 o 
   4 -15   4      121.39      125.82     13.98 o 
  -6 -14   4       76.01       99.66     12.18 o 
  -5 -14   4      132.19      122.06     13.83 o 
  -4 -14   4      179.99      187.30     16.23 o 
  -3 -14   4      224.49      215.19     11.73 o 
  -2 -14   4       22.78       28.65      5.67 o 
  -1 -14   4      267.41      254.12     19.99 o 
   0 -14   4      155.20      173.63     10.40 o 
   1 -14   4      120.10      130.93     13.68 o 
   2 -14   4       25.29       28.86      8.42 o 
   3 -14   4       20.94       29.91      8.72 o 
   4 -14   4       42.45       58.93     11.12 o 
   5 -14   4       43.91       48.85     10.52 o 
   6 -14   4        3.87        2.71      3.91 o 
  -7 -13   4        0.62       -1.35      3.61 o 
  -6 -13   4       48.35       62.08     12.18 o 
  -5 -13   4       50.32       57.42     11.12 o 
  -4 -13   4       16.65       13.98      6.31 o 
  -3 -13   4       71.33       76.83      8.02 o 
  -2 -13   4      162.48      181.53     11.27 o 
  -1 -13   4       98.66      103.27      7.92 o 
   0 -13   4       36.06       36.01      5.69 o 
   1 -13   4      392.69      399.88     19.17 o 
   2 -13   4      316.71      297.48     18.49 o 
   3 -13   4      306.73      332.21     19.84 o 
   4 -13   4      121.11      138.44     13.53 o 
   5 -13   4      138.98      149.72     14.58 o 
   6 -13   4      190.15      170.91     16.08 o 
   7 -13   4       36.62       51.41      8.72 o 
  -6 -12   4      126.95      119.95     13.68 o 
  -5 -12   4      269.07      265.01     18.34 o 
  -4 -12   4      193.39      179.18     15.03 o 
  -3 -12   4      470.50      453.01     15.57 o 
  -2 -12   4      690.86      681.73     45.47 o 
  -1 -12   4      121.85      124.84      8.64 o 
   0 -12   4       77.36       78.98      6.78 o 
   1 -12   4      223.98      244.26     10.88 o 
   2 -12   4      236.29      241.69     10.80 o 
   3 -12   4      187.65      210.60     15.48 o 
   4 -12   4      102.41      116.50     12.33 o 
   5 -12   4       39.02       49.45      9.92 o 
   6 -12   4      107.45       99.96     13.83 o 
   7 -12   4       46.82       49.15      9.92 o 
  -8 -11   4        3.15       14.58      6.91 o 
  -5 -11   4      105.68      110.63     12.78 o 
  -4 -11   4      233.01      248.18     16.84 o 
  -3 -11   4        2.02        7.56      3.55 o 
  -2 -11   4      288.63      277.97     13.15 o 
  -1 -11   4      429.34      427.57     13.86 o 
   0 -11   4      412.56      370.40     21.42 o 
   1 -11   4      161.39      160.53      8.75 o 
   2 -11   4      712.90      666.69     19.99 o 
   3 -11   4      688.04      687.77     17.23 o 
   4 -11   4      528.08      527.77     23.15 o 
   5 -11   4      150.14      143.71     13.53 o 
   6 -11   4      320.03      334.42     43.22 o 
   7 -11   4      137.57      125.07     13.68 o 
   8 -11   4       93.51       93.20     10.67 o 
  -8 -10   4      101.70      114.09     13.08 o 
  -7 -10   4      140.71      150.92     14.13 o 
  -6 -10   4      356.91      377.75     19.39 o 
  -5 -10   4      401.86      399.07     24.80 o 
  -4 -10   4      541.83      467.94     21.65 o 
  -3 -10   4      295.31      256.09     10.89 o 
  -2 -10   4      447.69      420.96     13.55 o 
  -1 -10   4      578.82      592.20     15.62 o 
   0 -10   4      587.76      552.84     20.97 o 
   1 -10   4      413.33      407.90     12.84 o 
   2 -10   4      397.51      393.94     12.58 o 
   3 -10   4      770.35      766.61     35.48 o 
   4 -10   4        1.80        5.11      4.96 o 
   5 -10   4       55.32       64.94      9.92 o 
   6 -10   4      298.00      273.03     12.86 o 
   7 -10   4       43.37       45.70      9.92 o 
   8 -10   4       11.47       14.73      5.56 o 
  -9  -9   4       24.30       35.78      9.32 o 
  -8  -9   4       12.46       12.78      7.37 o 
  -7  -9   4       71.26       90.79     12.03 o 
  -6  -9   4       74.07       94.25     10.52 o 
  -5  -9   4       15.58       18.05      4.45 o 
  -4  -9   4      187.45      179.76     16.38 o 
  -3  -9   4      369.73      376.29     12.65 o 
  -2  -9   4      359.08      334.86     11.64 o 
  -1  -9   4     1014.85      983.63     19.34 o 
   0  -9   4      425.12      408.37     12.43 o 
   1  -9   4      695.19      646.75     29.01 o 
   2  -9   4     1064.38     1042.26     21.12 o 
   3  -9   4      234.50      230.84      9.64 o 
   4  -9   4      350.00      338.82     17.44 o 
   5  -9   4      926.03      875.91     28.11 o 
   6  -9   4      519.04      471.37     30.36 o 
   7  -9   4       78.90       83.73     12.18 o 
   8  -9   4      250.45      240.51     18.19 o 
   9  -9   4       99.59      108.53     10.97 o 
  -9  -8   4      254.05      264.56     19.39 o 
  -8  -8   4      100.55      118.90     13.38 o 
  -7  -8   4      247.35      265.76     17.44 o 
  -6  -8   4      563.48      579.33     23.00 o 
  -5  -8   4      582.66      610.75     21.65 o 
  -4  -8   4      241.91      246.64      9.76 o 
  -3  -8   4      692.69      655.19     22.84 o 
  -2  -8   4     1927.10     1936.35     57.95 o 
  -1  -8   4      736.89      690.74     16.54 o 
   0  -8   4      817.10      797.78     45.10 o 
   1  -8   4      926.66      950.39     18.00 o 
   2  -8   4      634.79      648.29     22.17 o 
   3  -8   4      558.82      610.96     14.96 o 
   4  -8   4       83.98       82.22      9.32 o 
   5  -8   4       30.54       33.82      7.52 o 
   6  -8   4        5.14        6.84      3.60 o 
   7  -8   4      178.08      166.25     14.58 o 
   8  -8   4      103.58       95.75     11.88 o 
   9  -8   4        7.92       10.37      4.81 o 
  -9  -7   4       28.54       26.16      8.42 o 
  -8  -7   4        4.74        6.76      6.31 o 
  -7  -7   4       36.67       43.44      8.72 o 
  -6  -7   4      127.53      135.74     11.72 o 
  -5  -7   4      426.25      458.32     18.64 o 
  -4  -7   4      446.88      463.87     36.23 o 
  -3  -7   4      391.42      390.79     21.25 o 
  -2  -7   4      941.63      974.99     33.84 o 
  -1  -7   4     1340.65     1408.66     48.19 o 
   0  -7   4     1075.28     1090.70     18.70 o 
   1  -7   4     1461.86     1394.73     24.58 o 
   2  -7   4      712.02      703.66     21.87 o 
   3  -7   4     2337.06     2314.02     51.03 o 
   4  -7   4     1031.31     1021.27     27.96 o 
   5  -7   4      437.41      435.32     18.94 o 
   6  -7   4      584.53      573.34     49.30 o 
   7  -7   4      331.76      325.14     19.39 o 
   8  -7   4      200.64      188.50     15.93 o 
   9  -7   4      142.59      156.33     14.88 o 
 -10  -6   4       77.87       82.98     12.48 o 
  -9  -6   4      236.94      230.89     18.04 o 
  -8  -6   4      236.57      237.80     16.99 o 
  -7  -6   4       60.76       70.95     10.67 o 
  -6  -6   4      740.31      740.92     25.10 o 
  -5  -6   4     2038.36     1863.35     37.13 o 
  -4  -6   4     1619.62     1621.18     60.73 o 
  -3  -6   4      420.13      391.24     24.19 o 
  -2  -6   4     3266.73     3360.90    135.68 o 
  -1  -6   4     1525.28     1631.04     70.99 o 
   0  -6   4      178.74      148.71      6.91 o 
   1  -6   4      740.08      735.72     14.76 o 
   2  -6   4      424.38      419.50     16.31 o 
   3  -6   4      253.51      270.15      9.62 o 
   4  -6   4      186.63      174.97     11.88 o 
   5  -6   4      337.16      332.81     16.38 o 
   6  -6   4       15.37       17.95      4.25 o 
   7  -6   4       27.99       24.88      5.94 o 
   8  -6   4      137.64      113.19     12.33 o 
   9  -6   4        2.57        1.05      3.76 o 
 -10  -5   4       24.64       43.59      8.72 o 
  -9  -5   4        1.24        7.97      6.76 o 
  -8  -5   4       39.44       41.94      9.32 o 
  -7  -5   4      226.36      210.30     14.88 o 
  -6  -5   4      388.88      382.71     18.34 o 
  -5  -5   4      136.85      129.41      6.75 o 
  -4  -5   4      186.21      176.36      6.21 o 
  -3  -5   4      494.11      512.61     16.83 o 
  -2  -5   4      660.33      641.47     22.94 o 
  -1  -5   4      408.60      412.68     15.71 o 
   0  -5   4     2343.43     2459.24     26.73 o 
   1  -5   4     2578.19     2648.62     71.63 o 
   2  -5   4     1621.89     1563.47     25.78 o 
   3  -5   4     2165.23     2218.65     54.79 o 
   4  -5   4      576.17      534.23     19.09 o 
   5  -5   4     1764.74     1917.77     38.03 o 
   6  -5   4      768.96      767.45     76.44 o 
   7  -5   4      253.55      262.66     18.87 o 
   8  -5   4      287.98      260.95     17.59 o 
   9  -5   4       73.41       75.91     11.88 o 
  10  -5   4      134.77      140.10     13.98 o 
 -10  -4   4       57.03       72.90     11.57 o 
  -9  -4   4       77.10      104.17     12.78 o 
  -8  -4   4      217.49      224.58     16.69 o 
  -7  -4   4      903.93      851.11     28.86 o 
  -6  -4   4     1508.38     1478.99     35.17 o 
  -5  -4   4      255.06      239.26     13.45 o 
  -4  -4   4     1671.92     1638.63     89.36 o 
  -3  -4   4     2526.58     2590.60     84.01 o 
  -2  -4   4     2239.63     2334.54     95.82 o 
  -1  -4   4     1539.86     1634.70     93.96 o 
   0  -4   4     2420.15     2675.21     52.79 o 
   1  -4   4      714.92      672.06     13.18 o 
   2  -4   4     1051.31      999.95     19.47 o 
   3  -4   4      704.89      683.65     20.29 o 
   4  -4   4      338.41      353.25     15.48 o 
   5  -4   4      204.43      193.26      8.82 o 
   6  -4   4       32.32       41.03      7.82 o 
   7  -4   4      184.61      175.56     10.97 o 
   8  -4   4       11.74        6.01      4.36 o 
   9  -4   4       11.63       13.98      6.01 o 
  10  -4   4       26.58       31.72      8.42 o 
 -10  -3   4       21.42       21.04      6.91 o 
  -9  -3   4      102.99      110.79     13.23 o 
  -8  -3   4       32.59       37.58      8.72 o 
  -7  -3   4       24.69       29.91      7.52 o 
  -6  -3   4      293.50      256.44     14.73 o 
  -5  -3   4       25.93       34.67      3.79 o 
  -4  -3   4      190.61      168.87      6.93 o 
  -3  -3   4      601.75      564.11     24.40 o 
  -2  -3   4     1763.54     1861.45     65.52 o 
  -1  -3   4     4399.97     4843.83    201.37 o 
   0  -3   4      659.39      675.00      7.95 o 
   1  -3   4     3596.87     3779.80    128.60 o 
   2  -3   4     1761.12     1599.50     23.60 o 
   3  -3   4     2539.20     2698.98     40.89 o 
   4  -3   4      918.57      914.84     24.05 o 
   5  -3   4     2732.52     2608.00    284.25 o 
   6  -3   4      663.79      633.49     34.50 o 
   7  -3   4      577.56      562.12     33.75 o 
   8  -3   4      478.52      455.92     22.10 o 
   9  -3   4       74.97       78.62     11.57 o 
  10  -3   4       88.65       93.20     13.23 o 
 -10  -2   4       88.56       99.36     12.33 o 
  -9  -2   4      257.13      259.30     18.64 o 
  -8  -2   4      228.64      254.49     17.44 o 
  -7  -2   4     1090.30     1071.47     32.17 o 
  -6  -2   4     1253.11     1319.05     32.77 o 
  -5  -2   4     1053.15     1076.89     27.36 o 
  -4  -2   4     2871.27     2915.98    125.02 o 
  -3  -2   4     1226.30     1333.76    123.04 o 
  -2  -2   4     2190.25     2266.68     79.90 o 
  -1  -2   4     2733.29     2842.39    117.91 o 
   0  -2   4     4785.39     4855.77    119.97 o 
   1  -2   4      528.72      526.59     11.11 o 
   2  -2   4     1609.55     1787.96     21.84 o 
   3  -2   4      955.82     1041.56     24.35 o 
   4  -2   4       82.49       83.73      7.82 o 
   5  -2   4      141.10      137.11     10.22 o 
   6  -2   4       59.09       62.36      5.88 o 
   7  -2   4       50.10       49.60      5.84 o 
   8  -2   4      137.91      138.27     10.30 o 
   9  -2   4        8.35       17.29      6.31 o 
  10  -2   4        0.19        6.01      5.11 o 
 -10  -1   4       16.41       30.36      8.27 o 
  -9  -1   4       67.56       86.13     12.93 o 
  -8  -1   4       23.37       33.67      8.72 o 
  -7  -1   4       12.63       10.22      5.71 o 
  -6  -1   4      245.47      257.95     15.03 o 
  -5  -1   4      257.08      259.15     13.68 o 
  -4  -1   4      213.04      208.21      6.63 o 
  -3  -1   4     1033.31     1056.08     28.19 o 
  -2  -1   4     1460.10     1348.64    179.96 o 
  -1  -1   4     1483.14     1532.07     33.27 o 
   0  -1   4     2267.33     2345.21     50.33 o 
   1  -1   4     3875.16     3864.85     56.37 o 
   2  -1   4     3870.17     4192.10     49.30 o 
   3  -1   4     3617.92     3739.34     48.25 o 
   4  -1   4     2492.10     2416.60     43.59 o 
   5  -1   4      811.65      822.29     26.68 o 
   6  -1   4      644.02      634.42     20.37 o 
   7  -1   4      684.59      699.85     20.29 o 
   8  -1   4      346.68      315.94     16.08 o 
   9  -1   4      293.65      290.72     18.34 o 
  10  -1   4       84.90       94.55     12.78 o 
 -10   0   4       19.28       24.65      7.67 o 
  -9   0   4      254.08      240.66     18.04 o 
  -8   0   4      331.79      344.38     19.99 o 
  -7   0   4      647.22      694.02     26.01 o 
  -6   0   4      423.23      475.31     19.99 o 
  -5   0   4      212.06      187.30     11.88 o 
  -4   0   4     5453.92     5561.04    220.06 o 
  -3   0   4     1117.73     1074.61     41.31 o 
  -2   0   4     5026.98     5379.63    169.56 o 
  -1   0   4     2233.95     2241.11     47.62 o 
   0   0   4     1420.17     1511.14     13.69 o 
   1   0   4      142.37      109.64      7.52 o 
   2   0   4     3476.57     3566.47     44.64 o 
   3   0   4     2435.76     2436.82     37.88 o 
   4   0   4      390.82      381.73     12.33 o 
   5   0   4       11.83       14.87      3.18 o 
   6   0   4      147.50      163.33      8.27 o 
   7   0   4      593.31      577.17     24.35 o 
   8   0   4       72.45       80.38      7.16 o 
   9   0   4       89.84       94.10     10.97 o 
 -10   1   4       14.14       27.96      8.27 o 
  -9   1   4       68.20       75.16     12.18 o 
  -8   1   4       24.76       41.49      9.02 o 
  -7   1   4       14.10       23.15      6.76 o 
  -6   1   4      247.76      245.47     14.88 o 
  -5   1   4      233.51      235.10      8.65 o 
  -4   1   4      175.24      178.90      9.32 o 
  -3   1   4     1019.12     1031.27     23.23 o 
  -2   1   4     1409.25     1413.79     47.29 o 
  -1   1   4     1436.04     1439.92     31.03 o 
   0   1   4     2203.09     2206.14     44.70 o 
   1   1   4     4130.42     3972.63     45.40 o 
   2   1   4     3407.59     3486.35     44.19 o 
   3   1   4     3583.58     3619.27     75.99 o 
   4   1   4     2652.99     2681.84     42.39 o 
   5   1   4      800.89      762.29     15.26 o 
   6   1   4      629.85      632.24     32.39 o 
   7   1   4      719.30      727.39     17.34 o 
   8   1   4      327.83      331.24     12.73 o 
 -10   2   4       92.46      124.92     13.23 o 
  -9   2   4      245.83      233.75     18.04 o 
  -8   2   4      232.05      246.52     17.29 o 
  -7   2   4     1128.55     1163.62     34.12 o 
  -6   2   4     1213.93     1241.64     32.62 o 
  -5   2   4     1108.77      587.20    406.16 o 
  -4   2   4     2937.25     3145.58     46.30 o 
  -3   2   4     1065.72     1027.31     15.93 o 
  -2   2   4     2188.61     2179.34     82.60 o 
  -1   2   4     2831.12     2788.84     59.64 o 
   0   2   4     4713.44     4599.16    104.31 o 
   1   2   4      684.40      704.09     17.89 o 
   2   2   4     1456.70     1614.88     29.31 o 
   3   2   4      956.75      995.90     14.09 o 
   4   2   4      110.59      112.57      5.60 o 
   5   2   4      119.42      122.96     10.07 o 
   6   2   4       64.01       61.23      5.52 o 
   7   2   4       47.00       41.55      5.36 o 
   8   2   4      138.48      131.38     12.63 o 
 -10   3   4       18.96       19.69      6.46 o 
  -9   3   4       97.21       95.75     11.72 o 
  -8   3   4       36.18       34.12      8.12 o 
  -7   3   4       24.16       13.08      6.01 o 
  -6   3   4      289.73      277.49     15.93 o 
  -5   3   4       35.67       35.23      3.86 o 
  -4   3   4      216.26      195.91      6.95 o 
  -3   3   4      652.98      624.34     12.59 o 
  -2   3   4     1735.37     1713.02     16.30 o 
  -1   3   4     4397.77     4410.59    118.45 o 
   0   3   4      553.48      542.48     10.68 o 
   1   3   4     3946.37     4152.41     47.80 o 
   2   3   4     1735.81     1656.63     15.56 o 
   3   3   4     2479.62     2582.00     23.14 o 
   4   3   4      955.01      927.56     14.86 o 
   5   3   4     2768.87     2763.00     59.08 o 
   6   3   4      653.10      630.59     23.00 o 
   7   3   4      608.68      609.54     23.75 o 
   8   3   4      452.60      454.26     21.95 o 
   9   3   4       65.10       80.42     11.27 o 
 -10   4   4       65.36       80.27     12.33 o 
  -9   4   4       77.96       84.18     12.33 o 
  -8   4   4      190.12      178.13     14.88 o 
  -7   4   4      878.54      844.34     29.46 o 
  -6   4   4     1593.62     1503.04     36.83 o 
  -5   4   4      224.07      206.54     13.08 o 
  -4   4   4     1647.11     1731.24     20.08 o 
  -3   4   4     2564.57     2684.49     53.19 o 
  -2   4   4     2292.96     2308.42     30.23 o 
  -1   4   4     1640.74     1643.79     19.24 o 
   0   4   4     2263.28     2384.61     24.32 o 
   1   4   4      693.66      657.50     18.04 o 
   2   4   4     1024.79      951.07     23.15 o 
   3   4   4      727.05      705.19     10.73 o 
   4   4   4      338.92      309.81     15.03 o 
   5   4   4      218.99      207.44     13.08 o 
   6   4   4       40.28       62.08      9.02 o 
   7   4   4      171.05      153.18     12.63 o 
   8   4   4        8.62        6.61      5.56 o 
   9   4   4       12.59       16.69      6.91 o 
 -10   5   4       22.91       23.30      6.01 o 
  -9   5   4        2.24        0.75      4.81 o 
  -8   5   4       42.59       36.53      8.72 o 
  -7   5   4      236.61      216.46     15.33 o 
  -6   5   4      366.85      319.43     17.44 o 
  -5   5   4      149.17      159.79     11.72 o 
  -4   5   4      186.21      148.82     10.97 o 
  -3   5   4      438.36      445.89     12.40 o 
  -2   5   4      603.41      555.81      9.52 o 
  -1   5   4      520.26      505.18     19.39 o 
   0   5   4     2198.80     2245.33     44.87 o 
   1   5   4     2545.87     2617.05     38.63 o 
   2   5   4     1616.65     1585.87     31.12 o 
   3   5   4     2217.66     2367.52     40.74 o 
   4   5   4      559.00      530.93     19.99 o 
   5   5   4     1781.51     1778.57     38.48 o 
   6   5   4      706.84      719.43     25.55 o 
   7   5   4      232.64      242.01     16.23 o 
   8   5   4      303.11      287.26     18.19 o 
   9   5   4       89.87       90.49     12.03 o 
 -10   6   4       81.98       81.47      9.47 o 
  -9   6   4      235.60      229.84     17.89 o 
  -8   6   4      245.09      265.76     18.19 o 
  -7   6   4       55.56       64.34     10.07 o 
  -6   6   4      715.60      671.63     25.40 o 
  -5   6   4     2051.54     2027.68    134.46 o 
  -4   6   4     1536.60     1526.64     34.57 o 
  -3   6   4      487.49      431.57     17.44 o 
  -2   6   4     3252.88     3249.97     51.18 o 
  -1   6   4     1478.20     1511.54     35.33 o 
   0   6   4      194.82      165.79      6.91 o 
   1   6   4      804.49      786.77     21.35 o 
   2   6   4      429.90      409.17     16.23 o 
   3   6   4      246.80      238.26     13.08 o 
   4   6   4      188.75      177.83     12.33 o 
   5   6   4      332.01      335.36     17.14 o 
   6   6   4       10.39       15.63      5.86 o 
   7   6   4       33.89       34.57      8.12 o 
   8   6   4      140.56      129.27     13.23 o 
   9   6   4        5.00       10.37      6.46 o 
  -9   7   4       29.91       29.16      8.42 o 
  -8   7   4        3.32        3.76      4.51 o 
  -7   7   4       44.37       43.74      9.02 o 
  -6   7   4      115.89      107.24     14.51 o 
  -5   7   4      450.33      411.53     12.90 o 
  -4   7   4      396.74      413.86     33.52 o 
  -3   7   4      439.92      387.22     16.99 o 
  -2   7   4     1032.73      908.77     75.16 o 
  -1   7   4     1361.34     1338.79     75.16 o 
   0   7   4     1013.16     1069.07     24.50 o 
   1   7   4     1577.93     1539.12     31.27 o 
   2   7   4      680.79      627.43     20.74 o 
   3   7   4     2319.99     2310.55     42.54 o 
   4   7   4      952.13      893.05     27.36 o 
   5   7   4      461.98      449.00     20.44 o 
   6   7   4      630.92      626.83     25.25 o 
   7   7   4      314.48      314.47     18.94 o 
   8   7   4      206.74      213.60     16.69 o 
   9   7   4      150.01      139.35     14.43 o 
  -9   8   4      243.74      241.11     18.34 o 
  -8   8   4      112.74      116.50     12.63 o 
  -7   8   4      266.17      248.78     17.29 o 
  -6   8   4      571.11      553.95     36.38 o 
  -5   8   4      563.72      561.70     30.21 o 
  -4   8   4      180.06      185.12      8.98 o 
  -3   8   4      727.24      619.46     22.25 o 
  -2   8   4     1961.21     1852.83     37.58 o 
  -1   8   4      704.41      667.84     19.24 o 
   0   8   4      824.12      832.62     22.70 o 
   1   8   4      944.44     1001.88     26.16 o 
   2   8   4      657.82      625.93     21.50 o 
   3   8   4      557.45      574.37     21.50 o 
   4   8   4       66.19       65.39      8.87 o 
   5   8   4       30.98       22.10      6.76 o 
   6   8   4        5.14        3.46      4.81 o 
   7   8   4      184.25      172.87     15.03 o 
   8   8   4       91.86       76.66     11.88 o 
   9   8   4       11.07       12.18      6.46 o 
  -9   9   4       28.08       23.30      6.61 o 
  -8   9   4        9.12       13.23      6.31 o 
  -7   9   4       75.60       71.40     10.97 o 
  -6   9   4       78.02       89.14     10.60 o 
  -5   9   4       23.64       26.97      4.81 o 
  -4   9   4      161.02      161.37     11.95 o 
  -3   9   4      363.59      357.76     17.59 o 
  -2   9   4      351.37      303.02     20.89 o 
  -1   9   4     1021.52      993.55     33.52 o 
   0   9   4      430.59      434.27     17.29 o 
   1   9   4      612.49      582.19     20.59 o 
   2   9   4     1023.66      983.09     27.96 o 
   3   9   4      275.29      267.87     15.33 o 
   4   9   4      420.24      392.18     19.24 o 
   5   9   4      876.90      840.13     29.46 o 
   6   9   4      516.35      468.54     23.00 o 
   7   9   4       79.98       82.37     11.88 o 
   8   9   4      256.10      244.72     18.49 o 
   9   9   4      100.81      112.59     12.63 o 
  -8  10   4      108.78      101.16     12.18 o 
  -7  10   4      142.10      145.66     13.83 o 
  -6  10   4      338.32      324.37     19.69 o 
  -5  10   4      421.59      401.52     34.87 o 
  -4  10   4      577.59      546.55     53.14 o 
  -3  10   4      286.33      257.05     26.01 o 
  -2  10   4      441.97      414.13     12.35 o 
  -1  10   4      569.33      539.06     16.99 o 
   0  10   4      608.69      569.11     20.44 o 
   1  10   4      360.38      333.71     16.38 o 
   2  10   4      346.72      325.59     16.69 o 
   3  10   4      831.25      792.78     27.06 o 
   4  10   4        1.94       -2.71      3.16 o 
   5  10   4       44.67       54.11      9.62 o 
   6  10   4      309.79      289.06     19.09 o 
   7  10   4       41.05       31.87      8.57 o 
   8  10   4       12.74       10.67      6.31 o 
  -8  11   4        2.29        6.16      4.21 o 
  -7  11   4       74.80       63.89     10.97 o 
  -6  11   4       88.46       99.18     15.71 o 
  -5  11   4       94.18      103.42      8.06 o 
  -4  11   4      251.60      259.03     16.99 o 
  -3  11   4        4.07        5.01      2.86 o 
  -2  11   4      262.34      243.42     22.32 o 
  -1  11   4      446.26      420.59     17.59 o 
   0  11   4      376.85      355.35     16.99 o 
   1  11   4      190.37      175.87     12.63 o 
   2  11   4      759.77      698.23     25.40 o 
   3  11   4      673.22      621.42     24.95 o 
   4  11   4      559.23      502.07     23.30 o 
   5  11   4      142.12      143.71     13.83 o 
   6  11   4      314.05      291.02     19.39 o 
   7  11   4      130.28      116.20     13.38 o 
   8  11   4       92.29       90.64     11.12 o 
  -8  12   4       25.20       31.12      7.97 o 
  -7  12   4      147.76      143.40     14.28 o 
  -6  12   4      116.94      122.60     12.85 o 
  -5  12   4      272.73      269.44     20.37 o 
  -4  12   4      189.79      198.11     34.20 o 
  -3  12   4      476.05      457.87     16.84 o 
  -2  12   4      716.75      609.84     24.65 o 
  -1  12   4      122.02      131.08     10.67 o 
   0  12   4       48.90       47.05      7.67 o 
   1  12   4      236.13      237.65     15.03 o 
   2  12   4      229.94      226.98     15.18 o 
   3  12   4      199.30      202.93     15.03 o 
   4  12   4       99.91      108.08     11.88 o 
   5  12   4       28.44       33.67      8.87 o 
   6  12   4      109.53      112.74     12.93 o 
   7  12   4       39.90       49.30     10.07 o 
  -7  13   4        0.06        6.31      4.51 o 
  -6  13   4       49.94       62.60      7.77 o 
  -5  13   4       46.14       49.71      6.86 o 
  -4  13   4       19.97       25.30      5.19 o 
  -3  13   4       57.27       68.83      7.42 o 
  -1  13   4      118.53      130.78     11.27 o 
   0  13   4       37.86       40.29      7.67 o 
   1  13   4      367.51      328.00     18.34 o 
   2  13   4      312.95      300.34     18.04 o 
   3  13   4      307.87      271.18     17.74 o 
   4  13   4      115.98      111.24     12.18 o 
   5  13   4      129.46      122.51     13.83 o 
   6  13   4      202.07      202.48     16.99 o 
   7  13   4       33.54       37.43      7.67 o 
  -6  14   4       77.86       92.64     13.60 o 
  -5  14   4      138.64      128.63     15.93 o 
  -4  14   4      167.85      157.17     19.32 o 
  -3  14   4      199.26      181.44     14.88 o 
  -1  14   4      274.74      261.56     16.08 o 
   0  14   4      155.61      165.20     13.38 o 
   1  14   4      132.58      128.52     12.33 o 
   2  14   4       25.40       33.52      8.12 o 
   3  14   4       19.43       20.59      6.76 o 
   4  14   4       41.87       56.07     10.67 o 
   5  14   4       42.90       45.40     10.07 o 
   6  14   4        4.81        1.35      3.16 o 
  -5  15   4        7.48       10.43      3.78 o 
  -4  15   4       65.25       79.11      9.62 o 
  -1  15   4      193.31      176.78     13.98 o 
   0  15   4       67.88       72.45     10.67 o 
   1  15   4       99.90       93.65     11.12 o 
   2  15   4       84.14       76.81     11.42 o 
   3  15   4       67.92       68.70     11.27 o 
   4  15   4      123.97      116.65     13.08 o 
   5  15   4       73.44       70.80     11.72 o 
  -4  16   4       57.37       52.94      7.15 o 
   0  16   4       64.58       75.61     11.12 o 
   1  16   4       93.89      103.87     11.88 o 
   2  16   4       40.94       50.21      9.92 o 
   3  16   4      151.24      157.38     14.88 o 
   4  16   4        0.79        6.46      3.31 o 
   0  17   4       23.79       20.59      7.06 o 
   1  17   4      131.25      122.21     13.23 o 
   2  17   4       35.91       36.08      8.42 o 
   3  17   4       28.71       46.15      8.57 o 
  -1 -17   5       21.33       25.40      4.21 o 
   0 -17   5       15.17       17.59      4.66 o 
   1 -17   5        8.43       23.75      5.11 o 
  -3 -16   5      108.76      119.63      9.40 o 
  -2 -16   5      118.48      127.01     13.45 o 
  -1 -16   5       37.79       37.13      8.57 o 
   0 -16   5      113.19      124.16     13.83 o 
   1 -16   5       52.62       55.77     10.97 o 
   2 -16   5       90.24      101.16     12.03 o 
   3 -16   5       31.13       38.33      8.57 o 
  -5 -15   5       20.02       24.04      6.46 o 
  -4 -15   5       27.13       25.60      5.53 o 
  -3 -15   5       42.60       47.46      7.22 o 
  -2 -15   5       37.49       42.00      6.96 o 
  -1 -15   5       29.28       29.58      6.06 o 
   0 -15   5        2.91        0.30      5.26 o 
   1 -15   5       14.11       12.33      6.61 o 
   2 -15   5       14.94       13.08      6.91 o 
   3 -15   5       74.67       87.34     13.53 o 
   4 -15   5       20.07       22.10      7.97 o 
  -6 -14   5       89.11       97.20     12.93 o 
  -5 -14   5       39.32       51.49      7.31 o 
  -4 -14   5      216.24      211.81     12.32 o 
  -3 -14   5       87.88       82.48      8.76 o 
  -2 -14   5       85.74       96.87     13.15 o 
  -1 -14   5      298.70      301.54     16.23 o 
   0 -14   5      314.32      314.87     17.36 o 
   1 -14   5      104.31      129.31      9.30 o 
   2 -14   5      131.70      134.39     14.28 o 
   3 -14   5      124.52      144.16     14.73 o 
   4 -14   5       80.79       93.80     13.53 o 
   5 -14   5       89.32      128.82     14.28 o 
  -6 -13   5       15.05       24.91      5.51 o 
  -5 -13   5       39.41       42.53      8.04 o 
  -4 -13   5       26.29       27.95      5.88 o 
  -3 -13   5       39.02       35.91      6.25 o 
  -2 -13   5       62.32       52.92      7.23 o 
  -1 -13   5       91.59       90.65      7.87 o 
   0 -13   5       86.91       86.84      8.12 o 
   1 -13   5       74.10       74.29      7.97 o 
   2 -13   5       65.29       70.81      7.86 o 
   3 -13   5       75.08       74.56     11.88 o 
   4 -13   5      108.91      126.72     14.13 o 
   5 -13   5      111.82      115.45     13.68 o 
  -7 -12   5       46.27       59.83     10.82 o 
  -6 -12   5      176.69      175.61     11.31 o 
  -5 -12   5       96.88      102.41      8.96 o 
  -4 -12   5      387.30      357.66     14.67 o 
  -3 -12   5      263.84      269.56     12.70 o 
  -2 -12   5      184.54      178.16     10.25 o 
  -1 -12   5      355.17      340.59     13.61 o 
   0 -12   5       79.68       89.80      7.54 o 
   1 -12   5      372.51      359.10     13.80 o 
   2 -12   5      299.53      308.76     12.84 o 
   3 -12   5      222.14      251.02     11.87 o 
   4 -12   5      100.09      119.05     13.23 o 
   5 -12   5      199.54      213.90     16.99 o 
   6 -12   5       60.09       80.87     12.33 o 
   7 -12   5       98.00       93.50     10.07 o 
  -8 -11   5       52.87       56.97      5.56 o 
  -7 -11   5       40.19       47.65     10.22 o 
  -6 -11   5       35.23       35.75      6.31 o 
  -5 -11   5       39.99       41.89      6.35 o 
  -4 -11   5        6.16        3.36      4.36 o 
  -3 -11   5       53.78       46.83      6.42 o 
  -2 -11   5       85.22       75.09      8.64 o 
  -1 -11   5       75.21       75.52      7.33 o 
   0 -11   5       18.67       27.76      5.07 o 
   1 -11   5       76.05       79.98      7.16 o 
   2 -11   5      123.40      126.81      8.45 o 
   3 -11   5      328.16      315.38     12.91 o 
   4 -11   5       88.10       90.98      8.04 o 
   5 -11   5       93.48       95.45     12.63 o 
   6 -11   5       55.46       68.40     11.42 o 
   7 -11   5      189.24      177.98     15.63 o 
  -8 -10   5      106.98      103.87     12.03 o 
  -7 -10   5       83.11       87.94     12.93 o 
  -6 -10   5       74.68       80.73      8.13 o 
  -5 -10   5      443.28      421.88     15.33 o 
  -4 -10   5      347.64      324.02     13.04 o 
  -3 -10   5      486.32      479.40     15.35 o 
  -2 -10   5      539.36      542.57     16.00 o 
  -1 -10   5      727.20      700.47     17.86 o 
   0 -10   5      899.67      866.66     25.63 o 
   1 -10   5     1270.61     1251.87     23.69 o 
   2 -10   5       31.33       38.20      5.53 o 
   3 -10   5      770.18      795.05     22.85 o 
   4 -10   5      271.27      273.91     17.14 o 
   5 -10   5      393.37      392.48     20.89 o 
   6 -10   5      118.09      128.82     13.23 o 
   7 -10   5       44.78       48.55      9.92 o 
   8 -10   5       64.77       75.01      9.32 o 
  -8  -9   5      214.91      233.58     25.33 o 
  -7  -9   5        4.08        7.56      4.06 o 
  -6  -9   5       61.58       61.93     10.82 o 
  -5  -9   5      138.48      123.98      8.54 o 
  -4  -9   5       25.91       23.21      4.69 o 
  -3  -9   5       26.15       34.72      5.35 o 
  -2  -9   5       66.74       67.60      6.53 o 
  -1  -9   5       35.98       34.49      4.99 o 
   0  -9   5      210.85      217.97     19.62 o 
   1  -9   5      657.68      629.92     16.31 o 
   2  -9   5       51.97       59.49      6.32 o 
   3  -9   5       94.06      100.03      7.51 o 
   4  -9   5      637.01      587.00     23.90 o 
   5  -9   5      218.07      205.04     15.48 o 
   6  -9   5      183.47      201.43     15.48 o 
   7  -9   5      154.39      147.46     14.28 o 
   8  -9   5      114.99      113.34     12.78 o 
  -9  -8   5       12.41       31.57      8.72 o 
  -8  -8   5      164.79      169.41     15.48 o 
  -7  -8   5      283.73      297.79     14.58 o 
  -6  -8   5       37.88       43.19      9.24 o 
  -5  -8   5      270.51      260.70      8.95 o 
  -4  -8   5     1292.91     1180.30     27.28 o 
  -3  -8   5      899.27      851.60     18.96 o 
  -2  -8   5      252.23      240.84     18.64 o 
  -1  -8   5     1279.48     1223.56     41.49 o 
   0  -8   5     2204.92     2195.16     29.71 o 
   1  -8   5      954.63      939.76     24.88 o 
   2  -8   5      338.74      347.30     12.00 o 
   3  -8   5     1398.51     1347.78     23.74 o 
   4  -8   5       37.39       35.17      7.82 o 
   5  -8   5      184.88      187.60     14.28 o 
   6  -8   5      177.44      184.85     17.74 o 
   7  -8   5      170.73      186.74     21.80 o 
   8  -8   5       33.09       35.48      9.02 o 
   9  -8   5       24.17       26.31      5.86 o 
  -9  -7   5       41.14       57.87     11.12 o 
  -8  -7   5       65.41       99.36     12.18 o 
  -7  -7   5      176.45      180.20     10.42 o 
  -6  -7   5       25.68       36.68      5.63 o 
  -5  -7   5       27.61       29.17      3.86 o 
  -4  -7   5      545.82      572.43     25.12 o 
  -3  -7   5       92.78       93.63      6.53 o 
  -2  -7   5       98.75       90.51      6.25 o 
  -1  -7   5       36.85       32.57      4.57 o 
   0  -7   5       32.03       34.20      6.99 o 
   1  -7   5      243.67      216.97      9.62 o 
   2  -7   5      143.68      142.04      7.85 o 
   3  -7   5      551.09      547.53     14.93 o 
   4  -7   5      217.99      200.53     13.83 o 
   5  -7   5       51.02       55.92      9.17 o 
   6  -7   5      362.02      341.77     45.85 o 
   7  -7   5      134.83      136.85     17.81 o 
   8  -7   5      207.79      184.14     15.93 o 
   9  -7   5      123.92      115.90     12.63 o 
  -9  -6   5       65.13       67.94     12.03 o 
  -8  -6   5       82.02       98.61     12.18 o 
  -7  -6   5      384.46      371.76     21.35 o 
  -6  -6   5      305.96      307.68     19.99 o 
  -5  -6   5      605.30      563.74     23.68 o 
  -4  -6   5     1152.00     1104.29     52.80 o 
  -3  -6   5     1524.35     1575.14     67.45 o 
  -2  -6   5     1100.80     1080.02     64.51 o 
  -1  -6   5     2655.25     2495.21     57.80 o 
   0  -6   5     1161.30     1103.96     19.50 o 
   1  -6   5     1497.89     1428.17     85.76 o 
   2  -6   5     1365.76     1265.83     51.56 o 
   3  -6   5     1114.81     1104.66     20.61 o 
   4  -6   5      984.89      995.56     28.86 o 
   5  -6   5      734.05      826.15     27.06 o 
   6  -6   5       80.19       89.22      7.43 o 
   7  -6   5       56.78       68.98      9.24 o 
   8  -6   5       30.12       36.23      8.72 o 
   9  -6   5       77.71       66.59     11.57 o 
  -9  -5   5       77.69       80.57     12.78 o 
  -8  -5   5       35.72       43.44      9.77 o 
  -7  -5   5      222.19      219.77     15.78 o 
  -6  -5   5      351.47      340.19     22.77 o 
  -5  -5   5       10.12        8.71      2.56 o 
  -4  -5   5      127.70      147.23      6.07 o 
  -3  -5   5       24.09       25.50      3.02 o 
  -2  -5   5      281.34      312.71     16.91 o 
  -1  -5   5      625.27      665.94     35.76 o 
   0  -5   5      196.63      210.03      8.45 o 
   1  -5   5      305.18      335.63     14.05 o 
   2  -5   5      459.24      420.81     26.53 o 
   3  -5   5      489.16      456.25     13.02 o 
   4  -5   5      630.61      629.84     22.55 o 
   5  -5   5      260.99      294.17     16.38 o 
   6  -5   5      478.22      460.12     24.28 o 
   7  -5   5      124.26      118.06     15.03 o 
   8  -5   5      139.97      131.08     12.78 o 
   9  -5   5      103.91      118.60     12.93 o 
 -10  -4   5        5.60        9.62      5.41 o 
  -9  -4   5      165.98      181.13     16.54 o 
  -8  -4   5      302.42      274.18     18.19 o 
  -7  -4   5      159.73      164.75     13.98 o 
  -6  -4   5      478.76      468.53     20.29 o 
  -5  -4   5     1180.74     1119.57     69.07 o 
  -4  -4   5     1531.33     1507.69     57.15 o 
  -3  -4   5      934.85     1001.01     48.09 o 
  -2  -4   5     1735.16     1815.49     90.62 o 
  -1  -4   5     2363.62     2581.52     95.29 o 
   0  -4   5     1254.30     1200.51     15.39 o 
   1  -4   5     1873.99     1829.84     24.29 o 
   2  -4   5     1124.62     1008.84     18.34 o 
   3  -4   5     1007.40      908.16     32.77 o 
   4  -4   5      871.57      892.44     26.16 o 
   5  -4   5      235.75      251.78     15.18 o 
   6  -4   5      414.31      370.64     18.71 o 
   7  -4   5      276.58      258.46     12.33 o 
   8  -4   5       54.91       53.65      6.87 o 
   9  -4   5       13.04       23.45      7.37 o 
 -10  -3   5       92.40      111.39     12.03 o 
  -9  -3   5       63.44       76.21     12.78 o 
  -8  -3   5        9.08       25.25      7.97 o 
  -7  -3   5      144.35      156.12     14.43 o 
  -6  -3   5      294.92      318.54     21.19 o 
  -5  -3   5       41.71       42.78      5.10 o 
  -4  -3   5      162.86      153.80     22.40 o 
  -3  -3   5       73.82       88.61      5.90 o 
  -2  -3   5       46.52       51.07      4.01 o 
  -1  -3   5      335.50      370.44      9.54 o 
   0  -3   5      438.11      429.13     10.37 o 
   1  -3   5      173.86      192.56      7.92 o 
   2  -3   5     1076.50     1046.03     18.28 o 
   3  -3   5      461.62      454.56     17.74 o 
   4  -3   5      698.71      771.44     24.20 o 
   5  -3   5      305.10      304.13     11.12 o 
   6  -3   5      753.79      746.11     34.80 o 
   7  -3   5      185.23      187.27     13.53 o 
   8  -3   5      184.68      201.38     15.33 o 
   9  -3   5       37.45       35.02      8.27 o 
  10  -3   5       27.20       38.03      9.32 o 
 -10  -2   5       31.15       35.78      7.82 o 
  -9  -2   5      140.04      149.42     15.33 o 
  -8  -2   5      183.13      165.80     14.58 o 
  -7  -2   5       30.38       33.36      5.49 o 
  -6  -2   5     1257.05     1190.30     74.56 o 
  -5  -2   5      901.48      871.98     57.42 o 
  -4  -2   5     1299.44     1248.30     43.52 o 
  -3  -2   5     1976.13     1996.81    128.97 o 
  -2  -2   5     2858.70     3016.07    114.46 o 
  -1  -2   5     1944.11     2009.38     52.63 o 
   0  -2   5     5299.36     5216.09    126.69 o 
   1  -2   5     4856.69     4973.18    157.91 o 
   2  -2   5     1591.43     1548.20     36.45 o 
   3  -2   5      470.88      450.06     17.59 o 
   4  -2   5     1102.75     1122.58     28.71 o 
   5  -2   5     1496.18     1399.14    127.40 o 
   6  -2   5      289.30      271.53     10.97 o 
   7  -2   5       44.06       45.29      6.69 o 
   8  -2   5      338.08      336.49     13.60 o 
   9  -2   5       25.46       20.29      7.22 o 
 -10  -1   5       60.61       94.40     10.82 o 
  -9  -1   5       40.47       64.64     11.72 o 
  -8  -1   5      116.91      139.80     13.68 o 
  -7  -1   5      100.93      111.02      7.80 o 
  -6  -1   5      319.88      343.61     21.42 o 
  -5  -1   5      124.73      130.03      7.31 o 
  -4  -1   5       13.74       17.79      2.51 o 
  -3  -1   5      198.50      223.54      8.64 o 
  -2  -1   5      328.53      319.95      9.09 o 
  -1  -1   5        1.91        4.81      1.56 o 
   0  -1   5       47.33       50.32      6.51 o 
   1  -1   5      707.38      796.02     15.04 o 
   2  -1   5      570.92      571.05     20.37 o 
   3  -1   5      412.03      488.99     18.19 o 
   4  -1   5      453.07      465.09     18.64 o 
   5  -1   5       81.83       77.86      7.44 o 
   6  -1   5      894.11      889.58     24.28 o 
   7  -1   5      377.59      376.88     13.30 o 
   8  -1   5      197.14      234.28     11.62 o 
 -10   0   5       82.15       90.94     13.38 o 
  -9   0   5      115.41      121.01     13.83 o 
  -8   0   5      351.91      375.80     21.50 o 
  -7   0   5      134.49      136.38     12.10 o 
  -6   0   5      467.77      467.55     33.30 o 
  -5   0   5      799.11      772.86     33.82 o 
  -4   0   5     1759.62     1836.73    124.84 o 
  -3   0   5     2952.20     3164.65     84.53 o 
  -2   0   5     1957.40     1796.16    147.18 o 
  -1   0   5      924.42      842.60     11.20 o 
   0   0   5     5160.96     5196.41     32.55 o 
   1   0   5     2640.58     2600.08     57.20 o 
   2   0   5     1270.47     1180.61     26.76 o 
   3   0   5     2080.02     2027.20     37.13 o 
   4   0   5      387.89      349.63     28.49 o 
   5   0   5      672.89      635.14     15.18 o 
   6   0   5      386.68      369.62     12.33 o 
   7   0   5       51.55       67.71      8.42 o 
   8   0   5      394.27      396.69     21.04 o 
 -10   1   5       61.21       86.28     12.93 o 
  -9   1   5       38.60       72.45     12.33 o 
  -8   1   5      102.43      145.66     14.28 o 
  -7   1   5      104.48      126.27     12.18 o 
  -6   1   5      321.04      350.34     27.36 o 
  -5   1   5      112.57      117.54      6.71 o 
  -4   1   5       16.58       55.94     18.11 o 
  -3   1   5      193.76      209.22      5.72 o 
  -2   1   5      328.55      323.97      8.93 o 
  -1   1   5        1.35        3.56      1.39 o 
   0   1   5       37.13       39.67      8.39 o 
   1   1   5      708.28      726.31     16.46 o 
   2   1   5      585.34      594.36     18.94 o 
   3   1   5      412.84      408.12     16.54 o 
   4   1   5      467.06      433.46     11.19 o 
   5   1   5      101.39      111.24     10.22 o 
   6   1   5      898.54      901.68     18.83 o 
   7   1   5      343.94      339.72     18.49 o 
   8   1   5      214.22      219.01     16.23 o 
   9   1   5      133.85      144.46     13.98 o 
 -10   2   5       26.80       33.52      7.22 o 
  -9   2   5      140.06      138.74     14.43 o 
  -8   2   5      191.59      190.75     15.48 o 
  -7   2   5       46.63       43.89      8.87 o 
  -6   2   5     1270.74     1225.55     33.67 o 
  -5   2   5      854.01      896.20     26.91 o 
  -4   2   5     1335.22     1242.09     29.61 o 
  -3   2   5     2012.86     1876.97     78.39 o 
  -2   2   5     2792.11     2626.79    240.76 o 
  -1   2   5     1905.31     1858.40     69.27 o 
   0   2   5     5457.88     5198.50    128.62 o 
   1   2   5     4641.88     4474.55     53.36 o 
   2   2   5     1619.16     1572.04     31.42 o 
   3   2   5      480.33      437.92      9.84 o 
   4   2   5     1091.31     1040.61     16.78 o 
   5   2   5     1526.14     1558.51     36.23 o 
   6   2   5      263.12      253.14     15.63 o 
   7   2   5       65.25       64.79     10.22 o 
   8   2   5      346.87      348.44     20.14 o 
   9   2   5       21.61       25.25      8.27 o 
 -10   3   5       87.79      114.24     11.72 o 
  -9   3   5       62.64       80.27     12.78 o 
  -8   3   5        8.08       31.42      8.57 o 
  -7   3   5      161.04      183.09     14.73 o 
  -6   3   5      284.57      317.62     17.89 o 
  -5   3   5       44.47       49.00      7.97 o 
  -4   3   5      179.15      205.32      9.85 o 
  -3   3   5       81.10       83.48      3.74 o 
  -2   3   5       47.44       31.36     12.59 o 
  -1   3   5      340.93      345.05      7.32 o 
   0   3   5      404.35      364.82      9.67 o 
   1   3   5      205.80      229.54     11.88 o 
   2   3   5     1077.43     1086.36     26.31 o 
   3   3   5      441.75      391.13     16.54 o 
   4   3   5      699.60      690.72     23.15 o 
   5   3   5      342.85      327.70     16.99 o 
   6   3   5      763.74      769.03     26.76 o 
   7   3   5      163.75      177.83     14.43 o 
   8   3   5      174.69      200.53     15.93 o 
   9   3   5       38.56       44.80      9.92 o 
 -10   4   5        9.53       16.54      3.16 o 
  -9   4   5      161.39      141.90     14.43 o 
  -8   4   5      292.32      289.21     19.39 o 
  -7   4   5      163.22      162.34     13.83 o 
  -6   4   5      491.85      480.42     21.95 o 
  -5   4   5     1185.38     1117.47     31.12 o 
  -4   4   5     1525.41     1437.95     33.37 o 
  -3   4   5      957.25      955.30     40.89 o 
  -2   4   5     1733.60     1701.62     16.25 o 
  -1   4   5     2272.36     2261.67     24.91 o 
   0   4   5     1279.30     1173.51     37.05 o 
   1   4   5     1854.39     1732.73     32.32 o 
   2   4   5     1133.76     1013.00     25.85 o 
   3   4   5     1037.93      988.95     26.76 o 
   4   4   5      876.28      812.17     25.55 o 
   5   4   5      242.05      227.73     14.43 o 
   6   4   5      425.25      419.99     20.44 o 
   7   4   5      259.46      242.01     16.69 o 
   8   4   5       50.06       51.26     10.22 o 
   9   4   5       16.75       15.63      6.91 o 
  -9   5   5       73.54       80.42     12.63 o 
  -8   5   5       23.50       20.44      6.76 o 
  -7   5   5      240.69      250.88     17.44 o 
  -6   5   5      332.00      331.75     18.79 o 
  -5   5   5        5.08        2.56      4.36 o 
  -4   5   5      123.41      137.84     11.27 o 
  -3   5   5       21.28       26.01      5.71 o 
  -2   5   5      284.83      288.81      6.63 o 
  -1   5   5      646.01      623.14     17.96 o 
   0   5   5      184.04      180.31      7.43 o 
   1   5   5      295.93      320.18     14.13 o 
   2   5   5      488.40      481.47     18.34 o 
   3   5   5      500.40      469.90     18.79 o 
   4   5   5      605.68      564.60     21.80 o 
   5   5   5      259.22      250.73     15.63 o 
   6   5   5      442.90      499.96     22.55 o 
   7   5   5      139.26      145.06     13.38 o 
   8   5   5      148.54      165.65     15.03 o 
   9   5   5      103.98      115.45     13.23 o 
  -9   6   5       69.24       79.22     12.48 o 
  -8   6   5       90.42       92.90     11.57 o 
  -7   6   5      359.42      335.36     19.99 o 
  -6   6   5      316.62      282.60     17.44 o 
  -5   6   5      563.65      505.52     21.95 o 
  -4   6   5     1224.10     1120.18     30.82 o 
  -3   6   5     1441.58     1376.77     32.92 o 
  -2   6   5     1121.26      981.35     16.61 o 
  -1   6   5     2724.40     2672.61     54.72 o 
   0   6   5     1186.95     1108.75     25.70 o 
   1   6   5     1515.72     1458.40     31.27 o 
   2   6   5     1333.48     1376.77     31.72 o 
   3   6   5     1125.91     1052.23     28.86 o 
   4   6   5      998.96      906.57     28.11 o 
   5   6   5      687.36      667.27     25.25 o 
   6   6   5       81.50       77.41     10.52 o 
   7   6   5       66.45       77.11     11.42 o 
   8   6   5       22.66       20.29      7.52 o 
   9   6   5       77.95       84.78     12.33 o 
  -9   7   5       40.55       35.17      8.27 o 
  -8   7   5       64.72       75.76     12.03 o 
  -7   7   5      190.65      190.15     15.33 o 
  -6   7   5       26.59       21.80      6.46 o 
  -5   7   5       34.79       37.28      7.82 o 
  -4   7   5      544.54      521.76     21.65 o 
  -3   7   5       86.42       80.27      9.17 o 
  -2   7   5       96.37       72.06     20.74 o 
  -1   7   5       31.71       36.36      4.30 o 
   0   7   5       30.48       34.12      5.86 o 
   1   7   5      252.58      209.85     12.33 o 
   2   7   5      120.84      108.83      9.47 o 
   3   7   5      529.08      484.18     20.14 o 
   4   7   5      215.78      175.72     13.23 o 
   5   7   5       58.48       62.98      9.77 o 
   6   7   5      363.87      333.26     19.54 o 
   7   7   5      162.42      148.06     13.98 o 
   8   7   5      203.42      202.33     16.84 o 
   9   7   5      112.51      118.00     13.38 o 
  -9   8   5       17.46       21.35      4.81 o 
  -8   8   5      160.63      158.29     14.88 o 
  -7   8   5      276.08      253.89     18.04 o 
  -6   8   5       37.57       36.23      8.12 o 
  -5   8   5      250.87      226.23     15.33 o 
  -4   8   5     1344.03     1222.54     34.12 o 
  -3   8   5      841.70      776.85     26.16 o 
  -2   8   5      274.21      266.82     15.18 o 
  -1   8   5     1264.26     1217.25     24.80 o 
   0   8   5     2207.53     2203.08     39.53 o 
   1   8   5     1056.11     1020.82     27.66 o 
   2   8   5      289.85      261.10     14.73 o 
   3   8   5     1355.59     1230.81     33.07 o 
   4   8   5       35.00       33.97      7.37 o 
   5   8   5      200.35      197.52     15.03 o 
   6   8   5      191.88      203.68     16.08 o 
   7   8   5      163.35      152.12     14.43 o 
   8   8   5       36.71       42.69     10.07 o 
   9   8   5       26.42       37.88      8.72 o 
  -8   9   5      208.83      217.96     17.89 o 
  -7   9   5        3.65        5.26      4.51 o 
  -6   9   5       59.31       59.83     10.07 o 
  -5   9   5      142.21      125.67     12.18 o 
  -4   9   5       22.49       19.54      6.01 o 
  -3   9   5       23.60       27.06      6.76 o 
  -2   9   5       65.48       42.05     11.65 o 
  -1   9   5       40.04       37.59      4.90 o 
   0   9   5      193.14      185.94     12.03 o 
   1   9   5      680.23      629.39     22.55 o 
   2   9   5       40.04       44.34      7.67 o 
   3   9   5      118.89      101.47     10.22 o 
   4   9   5      621.60      575.57     24.20 o 
   5   9   5      221.00      208.34     15.93 o 
   6   9   5      190.92      193.91     16.08 o 
   7   9   5      154.79      158.14     15.18 o 
   8   9   5      108.77      109.13     12.93 o 
  -8  10   5      101.63       96.66     11.72 o 
  -7  10   5       76.65       75.46     11.72 o 
  -6  10   5       91.14       94.40     11.42 o 
  -5  10   5      455.25      413.08     21.65 o 
  -4  10   5      369.00      306.80     18.19 o 
  -3  10   5      468.48      428.71     20.74 o 
  -2  10   5      527.30      474.56     21.19 o 
  -1  10   5      702.62      653.14     21.80 o 
   0  10   5      894.57      839.38     25.70 o 
   1  10   5     1292.25     1227.66     32.47 o 
   2  10   5       15.17       11.12      5.11 o 
   3  10   5      740.11      714.32     26.76 o 
   4  10   5      293.09      294.02     18.04 o 
   5  10   5      425.01      405.71     22.25 o 
   6  10   5      102.42      109.28     12.78 o 
   7  10   5       40.07       50.36     10.97 o 
   8  10   5       64.76       62.83     11.12 o 
  -8  11   5       47.84       51.71      9.32 o 
  -7  11   5       41.37       39.68      9.47 o 
  -6  11   5       38.10       32.47      7.97 o 
  -5  11   5       45.65       35.63      8.27 o 
  -4  11   5        5.35        7.06      4.36 o 
  -3  11   5       52.37       37.28      7.97 o 
  -2  11   5       86.55       78.17     10.22 o 
  -1  11   5       71.40       66.44      7.97 o 
   0  11   5       21.28       28.71      6.46 o 
   1  11   5       86.98       93.35      9.92 o 
   2  11   5      124.66      104.92     10.82 o 
   3  11   5      343.78      298.38     18.04 o 
   4  11   5       73.26       58.93     10.07 o 
   5  11   5       84.76       71.55     11.27 o 
   6  11   5       63.05       54.42     10.37 o 
   7  11   5      185.25      200.98     16.84 o 
  -7  12   5       49.65       61.48     10.97 o 
  -6  12   5      168.40      144.76     14.28 o 
  -5  12   5       94.65       93.20     11.42 o 
  -4  12   5      402.78      363.77     20.89 o 
  -3  12   5      249.13      223.83     16.08 o 
  -2  12   5      195.23      179.78     14.43 o 
  -1  12   5      331.19      310.41     16.38 o 
   0  12   5       82.65       72.90      8.87 o 
   1  12   5      392.19      376.10     19.39 o 
   2  12   5      287.20      271.78     17.14 o 
   3  12   5      223.84      215.71     15.93 o 
   4  12   5      108.13      106.73     11.88 o 
   5  12   5      197.08      180.23     15.63 o 
   6  12   5       54.73       65.54     11.72 o 
   7  12   5      102.68      107.18     11.12 o 
  -6  13   5       14.17       13.83      5.71 o 
  -5  13   5       41.39       49.00      9.77 o 
  -4  13   5       24.77       21.80      6.91 o 
  -3  13   5       36.43       27.96      8.12 o 
  -1  13   5       95.80       86.28      9.47 o 
   0  13   5       84.57       87.64      9.92 o 
   1  13   5       71.93       66.59      9.77 o 
   2  13   5       66.30       52.76      9.32 o 
   3  13   5       71.62       57.12     10.07 o 
   4  13   5      116.80       94.25     11.57 o 
   5  13   5      104.17       91.09     12.78 o 
   6  13   5       14.17       16.69      5.86 o 
  -6  14   5       80.85       88.24     10.52 o 
  -5  14   5       40.86       42.99      9.47 o 
  -4  14   5      221.74      204.88     16.69 o 
  -3  14   5       75.71       80.42     11.72 o 
   0  14   5      311.82      296.73     18.04 o 
   1  14   5      109.66       95.75     10.97 o 
   2  14   5      124.83      119.95     12.33 o 
   3  14   5      120.05      111.99     12.48 o 
   4  14   5       79.71       93.95     13.08 o 
   5  14   5       85.58       98.01     11.72 o 
  -5  15   5       21.79       31.57      7.82 o 
  -4  15   5       27.31       19.69      6.91 o 
   0  15   5        2.22        2.25      3.91 o 
   1  15   5       12.14       21.04      6.61 o 
   2  15   5       10.88        7.06      4.66 o 
   3  15   5       72.04       67.34     11.42 o 
   4  15   5       21.61       17.74      5.71 o 
   0  16   5      106.67       99.66     11.88 o 
   1  16   5       55.14       48.85      9.62 o 
   2  16   5       90.71      107.33     12.33 o 
   3  16   5       33.91       35.93      8.12 o 
   1  17   5        7.87        6.16      4.66 o 
  -2 -16   6       89.93      116.88      7.87 o 
  -1 -16   6       28.41       39.45      5.51 o 
   0 -16   6       35.33       39.38      7.37 o 
   1 -16   6       98.33      116.20     11.57 o 
   2 -16   6       66.27       80.42      8.12 o 
  -4 -15   6       43.51       52.45      6.52 o 
  -3 -15   6       27.90       33.43     13.90 o 
  -2 -15   6        4.56        6.20      3.73 o 
  -1 -15   6       78.74       90.49      9.29 o 
   0 -15   6        4.33        7.36      4.40 o 
   1 -15   6       32.66       49.76      9.92 o 
   2 -15   6        8.98       20.29      6.61 o 
   3 -15   6       33.06       52.01      9.77 o 
  -5 -14   6       67.40       81.01      9.09 o 
  -4 -14   6       42.46       45.16      6.79 o 
  -3 -14   6       49.98       63.87      8.27 o 
  -2 -14   6       55.38       59.08      7.91 o 
  -1 -14   6      130.02      147.93     16.38 o 
   0 -14   6       86.06       90.53      9.70 o 
   1 -14   6      102.20      123.37     10.52 o 
   2 -14   6      107.00      119.95     13.53 o 
   3 -14   6      116.73      128.37     14.28 o 
   4 -14   6       72.67       86.88     13.23 o 
  -6 -13   6       45.74       46.00      5.71 o 
  -5 -13   6       98.52       95.37      9.56 o 
  -4 -13   6       36.64       36.28      6.51 o 
  -3 -13   6       89.09       90.25      9.26 o 
  -2 -13   6       90.95       96.19      9.26 o 
  -1 -13   6       27.68       33.31      6.10 o 
   0 -13   6       25.49       24.92      5.59 o 
   1 -13   6        4.99        4.14      4.41 o 
   2 -13   6       20.98       31.75      6.20 o 
   3 -13   6       41.87       53.96     11.57 o 
   4 -13   6       10.96       14.88      7.67 o 
   5 -13   6        8.42       21.95      7.97 o 
  -6 -12   6       88.34       91.24     11.27 o 
  -5 -12   6       51.47       53.15      7.59 o 
  -4 -12   6       54.21       53.46      7.48 o 
  -3 -12   6      144.52      148.12      9.99 o 
  -2 -12   6      185.93      175.80     11.05 o 
  -1 -12   6      132.62      139.57      9.55 o 
   0 -12   6      276.75      262.40     12.54 o 
   1 -12   6      288.60      277.64     14.36 o 
   2 -12   6      119.98      141.30      9.71 o 
   3 -12   6      305.79      318.19     21.27 o 
   4 -12   6      211.59      229.39     18.34 o 
   5 -12   6      114.13      138.74     14.28 o 
   6 -12   6      191.14      213.15     17.59 o 
  -7 -11   6       72.97       87.64     10.07 o 
  -6 -11   6       60.68       58.32     11.57 o 
  -5 -11   6      137.80      150.15     10.07 o 
  -4 -11   6      113.60      115.02      8.97 o 
  -3 -11   6       53.64       50.64      6.85 o 
  -2 -11   6      161.86      160.62      9.88 o 
  -1 -11   6       44.38       48.11      6.55 o 
   0 -11   6      127.93      125.31      8.55 o 
   1 -11   6       12.15       16.54      4.46 o 
   2 -11   6       41.63       43.25      7.97 o 
   3 -11   6       66.80       80.08     10.00 o 
   4 -11   6       39.85       39.12      6.63 o 
   5 -11   6       43.29       56.22     10.97 o 
   6 -11   6       60.80       66.59     12.03 o 
   7 -11   6       24.51       26.76      5.56 o 
  -7 -10   6       39.22       33.22      7.82 o 
  -6 -10   6       95.93       74.71     12.33 o 
  -5 -10   6       58.23       66.69      7.68 o 
  -4 -10   6       99.85      104.42      9.09 o 
  -3 -10   6      220.40      215.33     12.63 o 
  -2 -10   6      258.70      263.45     11.85 o 
  -1 -10   6      341.37      334.83     13.12 o 
   0 -10   6      350.16      354.97     18.04 o 
   1 -10   6      332.96      314.79     12.86 o 
   2 -10   6      396.72      394.29     14.96 o 
   3 -10   6      206.45      209.18     11.05 o 
   4 -10   6      513.39      515.85     16.88 o 
   5 -10   6      132.46      151.67     14.28 o 
   6 -10   6      111.43      110.33     13.38 o 
   7 -10   6      107.51      120.40     27.58 o 
  -8  -9   6        5.94       14.58      4.81 o 
  -7  -9   6      139.71      126.72     13.53 o 
  -6  -9   6      205.95      179.48     15.33 o 
  -5  -9   6       62.05       71.70      7.43 o 
  -4  -9   6      264.45      239.81     13.15 o 
  -3  -9   6      140.46      130.81      9.92 o 
  -2  -9   6      406.80      409.09     17.74 o 
  -1  -9   6       73.41       79.87     12.03 o 
   0  -9   6       81.53       90.66      7.17 o 
   1  -9   6      205.59      193.40     10.04 o 
   2  -9   6      107.74      116.78      8.49 o 
   3  -9   6       91.17       85.90      7.75 o 
   4  -9   6        3.12        0.15      5.56 o 
   5  -9   6       26.20       34.42      9.02 o 
   6  -9   6       44.87       57.87     11.12 o 
   7  -9   6       78.53       89.39     15.33 o 
   8  -9   6       17.61       23.00      4.96 o 
  -8  -8   6        4.37        5.86      4.96 o 
  -7  -8   6       46.24       52.16     10.52 o 
  -6  -8   6      211.69      187.00     15.63 o 
  -5  -8   6      117.69      110.86      8.87 o 
  -4  -8   6      130.60      127.71      8.27 o 
  -3  -8   6      493.44      462.74     14.84 o 
  -2  -8   6      827.95      799.02     19.01 o 
  -1  -8   6     1162.72     1067.10     21.84 o 
   0  -8   6      167.43      158.04      8.82 o 
   1  -8   6     1451.57     1454.34     46.30 o 
   2  -8   6     1287.61     1275.91     24.39 o 
   3  -8   6      218.05      232.45     10.89 o 
   4  -8   6      313.68      307.40     18.34 o 
   5  -8   6      458.76      485.53     23.45 o 
   6  -8   6      160.82      178.13     15.63 o 
   7  -8   6      115.89      120.04     13.45 o 
   8  -8   6      129.93      127.32     13.23 o 
  -9  -7   6       93.86      124.29     17.21 o 
  -8  -7   6      157.84      164.96     20.97 o 
  -7  -7   6      109.73      124.25     12.48 o 
  -6  -7   6      361.55      347.09     20.29 o 
  -5  -7   6      129.51      118.45     11.57 o 
  -4  -7   6      355.86      332.84     12.41 o 
  -3  -7   6      382.17      361.42     12.58 o 
  -2  -7   6      285.28      275.50     16.16 o 
  -1  -7   6       95.23       91.90      9.32 o 
   0  -7   6      446.93      441.21     13.82 o 
   1  -7   6      268.85      278.23     11.11 o 
   2  -7   6       12.42       15.59      4.17 o 
   3  -7   6       82.18       87.80      7.27 o 
   4  -7   6       16.60       12.63      6.16 o 
   5  -7   6       55.22       68.55     10.82 o 
   6  -7   6       59.53       65.16      7.51 o 
   7  -7   6       62.12       69.20      8.21 o 
   8  -7   6       27.59       29.61      8.27 o 
  -9  -6   6        9.59        9.45      3.95 o 
  -8  -6   6       31.07       35.11      6.46 o 
  -7  -6   6      138.52      131.00     11.95 o 
  -6  -6   6      227.52      220.45     14.73 o 
  -5  -6   6      133.75      126.55     14.88 o 
  -4  -6   6      441.79      421.33     13.22 o 
  -3  -6   6      866.07      792.93     17.87 o 
  -2  -6   6      580.22      541.88     14.66 o 
  -1  -6   6      441.59      425.51     13.07 o 
   0  -6   6      975.91      953.52     19.50 o 
   1  -6   6     1384.17     1330.64     62.16 o 
   2  -6   6      701.69      667.07     16.74 o 
   3  -6   6     1023.34      988.31     20.88 o 
   4  -6   6      396.35      389.48     19.39 o 
   5  -6   6      619.47      602.93     24.80 o 
   6  -6   6      210.59      219.76     14.96 o 
   7  -6   6      104.91      122.57     18.64 o 
   8  -6   6      199.65      183.84     15.78 o 
  -9  -5   6      110.58      122.93      9.67 o 
  -8  -5   6      178.22      177.95     12.25 o 
  -7  -5   6       15.24       22.43      4.97 o 
  -6  -5   6      600.47      653.65     39.38 o 
  -5  -5   6      467.84      520.03     75.61 o 
  -4  -5   6      346.06      337.11     13.77 o 
  -3  -5   6      398.43      399.85     14.58 o 
  -2  -5   6      433.52      398.78     13.00 o 
  -1  -5   6      200.79      201.97     11.42 o 
   0  -5   6      311.41      306.05     10.89 o 
   1  -5   6      138.42      141.61      9.92 o 
   2  -5   6       83.62       72.44      6.16 o 
   3  -5   6       54.68       64.11     12.10 o 
   4  -5   6      226.65      254.04     15.63 o 
   5  -5   6      107.36      109.43     12.03 o 
   6  -5   6        3.56        9.16      3.81 o 
   7  -5   6       26.73       28.65      6.91 o 
   8  -5   6       36.32       53.30      7.59 o 
   9  -5   6       50.43       53.66     10.52 o 
  -9  -4   6       18.59       24.47      8.49 o 
  -8  -4   6      100.61       89.95      8.84 o 
  -7  -4   6       72.25       68.62      7.48 o 
  -6  -4   6      180.70      153.75     14.13 o 
  -5  -4   6      369.01      324.42     17.96 o 
  -4  -4   6      554.85      524.12     25.96 o 
  -3  -4   6      396.08      377.37     21.10 o 
  -2  -4   6     1471.70     1499.03     57.76 o 
  -1  -4   6     1118.95     1072.25     23.60 o 
   0  -4   6      970.39      872.37     62.16 o 
   1  -4   6     2149.96     2186.04     28.91 o 
   2  -4   6      757.83      747.16     17.06 o 
   3  -4   6     2682.71     2771.92     64.41 o 
   4  -4   6      576.68      608.49     23.30 o 
   5  -4   6      406.31      415.93     20.29 o 
   6  -4   6      790.45      751.35     46.52 o 
   7  -4   6      224.53      241.21     29.91 o 
   8  -4   6       73.43       75.16      9.62 o 
   9  -4   6       19.02       23.75      7.82 o 
  -9  -3   6      115.79      111.88     10.52 o 
  -8  -3   6      237.24      243.47     24.05 o 
  -7  -3   6      173.22      184.94     17.66 o 
  -6  -3   6      179.52      189.28     16.31 o 
  -5  -3   6      512.65      524.27     36.53 o 
  -4  -3   6      668.05      682.65     20.59 o 
  -3  -3   6      393.88      401.04     10.41 o 
  -2  -3   6      788.27      791.45     31.82 o 
  -1  -3   6      386.19      365.59     13.07 o 
   0  -3   6      572.54      605.98     28.03 o 
   1  -3   6      634.59      604.05     21.57 o 
   2  -3   6      380.25      358.05     20.07 o 
   3  -3   6      233.54      249.23     15.18 o 
   4  -3   6      611.52      683.20     24.50 o 
   5  -3   6       81.19       81.92      9.77 o 
   6  -3   6       14.38       21.77      4.86 o 
   7  -3   6       87.95       97.75      7.91 o 
   8  -3   6       28.36       34.01      6.14 o 
  -9  -2   6       23.96       45.25     10.07 o 
  -8  -2   6       84.25       79.37      8.27 o 
  -7  -2   6      150.39      137.32      9.32 o 
  -6  -2   6       56.92       59.24      6.40 o 
  -5  -2   6      269.48      260.44     10.52 o 
  -4  -2   6      549.74      527.02     26.83 o 
  -3  -2   6      820.06      813.83     52.01 o 
  -2  -2   6     1258.12     1281.84     48.13 o 
  -1  -2   6      948.78      958.53     12.98 o 
   0  -2   6      854.08      874.80     19.30 o 
   1  -2   6     2705.42     2755.85     56.22 o 
   2  -2   6      643.64      574.33     22.77 o 
   3  -2   6     1871.44     1938.21     39.68 o 
   4  -2   6     1109.71     1201.50     32.32 o 
   5  -2   6      358.09      351.38     14.73 o 
   6  -2   6      589.10      555.11     16.07 o 
   7  -2   6      226.22      228.10     11.18 o 
   8  -2   6      107.49      132.88     13.83 o 
  -9  -1   6      128.52      157.84     15.33 o 
  -8  -1   6      157.51      182.34     16.08 o 
  -7  -1   6      441.25      444.72     16.16 o 
  -6  -1   6      317.79      347.46     19.47 o 
  -5  -1   6      303.06      304.85     16.31 o 
  -4  -1   6      704.53      729.58     59.68 o 
  -3  -1   6      191.89      205.74      8.27 o 
  -2  -1   6     1141.06     1219.76     26.34 o 
  -1  -1   6      126.04      118.46      4.91 o 
   0  -1   6      384.07      376.78      8.13 o 
   1  -1   6      428.84      434.37     20.52 o 
   2  -1   6        4.78        6.58      2.60 o 
   3  -1   6      250.92      223.52     13.68 o 
   4  -1   6       47.94       61.33      8.87 o 
   5  -1   6       35.97       50.17      5.74 o 
   6  -1   6      150.60      157.74      8.92 o 
   7  -1   6       10.96        4.96      5.71 o 
   8  -1   6      241.35      248.33     18.19 o 
   9  -1   6       20.14       24.05      8.12 o 
  -9   0   6        1.30        3.91      4.81 o 
  -8   0   6        6.20       13.23      6.76 o 
  -7   0   6       24.41       23.60      7.37 o 
  -6   0   6      557.09      508.35     18.19 o 
  -5   0   6      119.56      113.76      7.08 o 
  -4   0   6      192.47      171.95      8.12 o 
  -3   0   6     1088.25     1023.23     20.26 o 
  -2   0   6     1932.30     1935.22     37.94 o 
  -1   0   6     3620.99     3640.62     45.09 o 
   0   0   6     1257.68     1182.33     28.86 o 
   1   0   6     1159.60     1144.15     39.01 o 
   2   0   6     2811.00     2752.34     45.40 o 
   3   0   6     1054.31      984.89     27.66 o 
   4   0   6      788.38      689.21     24.20 o 
   5   0   6      798.26      759.56     26.61 o 
   6   0   6      393.60      395.04     20.59 o 
   7   0   6      219.38      199.02     15.78 o 
   8   0   6       81.90       92.15     12.63 o 
   9   0   6      169.50      179.93     16.08 o 
  -9   1   6      130.41      148.67     15.33 o 
  -8   1   6      152.02      170.91     15.48 o 
  -7   1   6      430.99      439.38     22.25 o 
  -6   1   6      341.25      371.89     19.09 o 
  -5   1   6      337.21      346.80     11.81 o 
  -4   1   6      690.48      727.55     26.76 o 
  -3   1   6      219.67      226.90      6.63 o 
  -2   1   6     1175.71     1247.12     26.73 o 
  -1   1   6      132.30      131.20      6.92 o 
   0   1   6      343.93      321.23      7.83 o 
   1   1   6      443.81      433.57     20.82 o 
   2   1   6        5.00        4.06      3.46 o 
   3   1   6      245.00      215.26     13.23 o 
   4   1   6       49.08       58.47      8.87 o 
   5   1   6       36.69       53.36      9.02 o 
   6   1   6      141.75      155.28     13.83 o 
   7   1   6       14.96       10.82      6.61 o 
   8   1   6      245.41      238.56     17.89 o 
   9   1   6       15.43       17.14      7.37 o 
  -9   2   6       26.18       32.32      8.87 o 
  -8   2   6       83.51       79.52     12.18 o 
  -7   2   6      152.70      143.55     13.38 o 
  -6   2   6       70.65       98.46     10.97 o 
  -5   2   6      273.62      276.89     15.78 o 
  -4   2   6      528.23      515.47     13.18 o 
  -3   2   6      867.36      845.00     16.16 o 
  -2   2   6     1157.56     1149.85     18.37 o 
  -1   2   6      989.34      989.09     13.56 o 
   0   2   6      815.67      784.40     14.82 o 
   1   2   6     2642.96     2474.40     41.34 o 
   2   2   6      705.55      556.18     20.14 o 
   3   2   6     1959.56     1826.68     38.33 o 
   4   2   6     1026.58      970.91     29.16 o 
   5   2   6      392.65      387.67     19.54 o 
   6   2   6      613.32      607.89     25.25 o 
   7   2   6      225.14      227.88     16.69 o 
   8   2   6      105.60      123.41     13.53 o 
   9   2   6      111.27      128.82     14.13 o 
  -9   3   6      125.91      123.86     13.38 o 
  -8   3   6      223.42      224.13     17.44 o 
  -7   3   6      153.61      176.47     15.18 o 
  -6   3   6      185.56      213.75     15.03 o 
  -5   3   6      503.30      493.05     21.35 o 
  -4   3   6      677.55      668.47     23.45 o 
  -3   3   6      399.43      384.82     16.84 o 
  -2   3   6      769.13      731.89     14.64 o 
  -1   3   6      407.77      387.85      9.01 o 
   0   3   6      506.86      523.85     18.87 o 
   1   3   6      690.35      700.34     21.95 o 
   2   3   6      367.99      326.04     15.78 o 
   3   3   6      224.30      215.71     13.83 o 
   4   3   6      620.56      593.46     23.00 o 
   5   3   6       70.96       70.50      9.92 o 
   6   3   6       17.96       25.55      7.67 o 
   7   3   6       83.83       95.15     12.33 o 
   8   3   6       23.49       26.01      8.57 o 
   9   3   6       23.02       46.30     10.22 o 
  -9   4   6       22.19       35.32      8.12 o 
  -8   4   6      102.62       85.68     12.78 o 
  -7   4   6       70.89       67.64     10.82 o 
  -6   4   6      166.57      146.11     12.93 o 
  -5   4   6      375.53      316.57     17.59 o 
  -4   4   6      531.55      478.92     20.29 o 
  -3   4   6      430.82      390.08     17.44 o 
  -2   4   6     1486.09     1305.97     30.51 o 
  -1   4   6     1088.26     1001.72     16.37 o 
   0   4   6      911.71      830.17     16.31 o 
   1   4   6     2241.50     2079.96     38.63 o 
   2   4   6      762.25      698.98     23.00 o 
   3   4   6     2652.23     2652.98     47.80 o 
   4   4   6      560.02      550.92     22.55 o 
   5   4   6      429.68      394.59     19.99 o 
   6   4   6      773.42      711.76     27.81 o 
   7   4   6      221.97      238.41     17.44 o 
   8   4   6       76.59       80.12     12.33 o 
   9   4   6       19.82       25.85      8.27 o 
  -9   5   6      117.72      149.12     14.13 o 
  -8   5   6      181.51      190.45     16.38 o 
  -7   5   6       24.43       39.38      9.32 o 
  -6   5   6      607.17      641.11     26.76 o 
  -5   5   6      477.16      472.75     21.80 o 
  -4   5   6      328.01      304.40     16.69 o 
  -3   5   6      397.50      400.15     18.34 o 
  -2   5   6      436.00      416.83     18.04 o 
  -1   5   6      226.84      199.21      8.21 o 
   0   5   6      286.54      285.00     13.83 o 
   1   5   6      152.85      147.46     10.67 o 
   2   5   6       83.34       73.21      8.42 o 
   3   5   6       52.30       60.28      8.72 o 
   4   5   6      242.05      226.23     15.03 o 
   5   5   6       94.41       88.09     11.27 o 
   6   5   6        2.54       10.97      5.86 o 
   7   5   6       30.47       32.62      8.57 o 
   8   5   6       38.47       52.46     10.52 o 
   9   5   6       56.05       59.38     10.82 o 
  -9   6   6       10.67       13.23      3.61 o 
  -8   6   6       29.76       20.59      8.12 o 
  -7   6   6      140.04      132.88     13.98 o 
  -6   6   6      201.46      184.74     15.33 o 
  -5   6   6      174.66      167.61     13.53 o 
  -4   6   6      412.63      425.10     20.29 o 
  -3   6   6      858.63      761.82     25.70 o 
  -2   6   6      606.67      546.41     21.04 o 
  -1   6   6      500.86      493.05     13.10 o 
   0   6   6      920.71      895.30     24.80 o 
   1   6   6     1435.39     1325.06     31.57 o 
   2   6   6      645.78      587.00     21.95 o 
   3   6   6     1060.64      976.17     29.61 o 
   4   6   6      399.94      361.67     18.79 o 
   5   6   6      573.00      537.24     23.90 o 
   6   6   6      224.74      218.56     16.54 o 
   7   6   6      105.76      125.82     13.68 o 
   8   6   6      202.97      202.78     16.99 o 
  -8   7   6      145.29      142.50     14.58 o 
  -7   7   6       97.76       91.09     13.08 o 
  -6   7   6      359.57      326.64     20.14 o 
  -5   7   6      150.64      149.27     13.23 o 
  -4   7   6      304.90      280.19     17.29 o 
  -3   7   6      390.73      374.29     18.64 o 
  -2   7   6      311.04      312.36     16.54 o 
  -1   7   6       67.79       65.35      5.77 o 
   0   7   6      437.53      392.18     16.84 o 
   1   7   6      280.78      271.03     14.88 o 
   2   7   6       17.51       18.34      5.41 o 
   3   7   6       82.62       81.92      9.62 o 
   4   7   6       11.90        7.37      4.51 o 
   5   7   6       59.01       64.94     10.37 o 
   6   7   6       60.03       59.83     10.67 o 
   7   7   6       65.37       60.73     11.12 o 
   8   7   6       23.98       24.65      8.12 o 
  -8   8   6        2.55        2.86      4.06 o 
  -7   8   6       54.91       48.40      9.92 o 
  -6   8   6      213.28      169.26     14.58 o 
  -5   8   6      114.33      115.14     12.48 o 
  -4   8   6      130.44      124.76     12.18 o 
  -3   8   6      510.36      470.95     21.65 o 
  -2   8   6      774.47      699.13     25.40 o 
  -1   8   6     1238.66     1089.44     20.65 o 
   0   8   6      139.61      139.95     10.82 o 
   1   8   6     1394.93     1332.88     33.37 o 
   2   8   6     1340.37     1209.32     33.07 o 
   3   8   6      189.50      162.95     12.93 o 
   4   8   6      313.92      304.70     18.19 o 
   5   8   6      462.14      409.02     22.10 o 
   6   8   6      168.64      155.28     14.88 o 
   7   8   6      108.46       95.75     13.23 o 
   8   8   6      128.08      143.40     14.13 o 
  -8   9   6       11.21       17.59      5.56 o 
  -7   9   6      151.57      139.95     14.13 o 
  -6   9   6      198.53      178.13     15.48 o 
  -5   9   6       48.19       54.57      9.77 o 
  -4   9   6      285.05      236.75     16.38 o 
  -3   9   6      144.55      133.03     12.63 o 
  -2   9   6      414.71      380.76     19.69 o 
  -1   9   6       85.94       87.85      6.81 o 
   0   9   6       64.14       69.15      8.27 o 
   1   9   6      201.95      183.69     13.23 o 
   2   9   6       99.86       94.25     10.22 o 
   3   9   6       98.59       80.72      9.62 o 
   4   9   6        1.53        0.90      3.61 o 
   5   9   6       29.74       21.80      7.67 o 
   6   9   6       44.44       46.75     10.22 o 
   7   9   6       74.90       66.29     12.03 o 
   8   9   6       18.98       18.94      4.96 o 
  -7  10   6       42.91       44.19      9.62 o 
  -6  10   6       96.29       75.16     12.03 o 
  -5  10   6       51.53       52.16     10.07 o 
  -4  10   6       97.94       80.57     11.27 o 
  -3  10   6      226.06      220.67     15.93 o 
  -2  10   6      249.37      227.88     15.93 o 
  -1  10   6      357.06      363.77     17.29 o 
   0  10   6      323.55      311.31     16.54 o 
   1  10   6      311.51      296.73     16.84 o 
   2  10   6      440.13      392.93     19.99 o 
   3  10   6      195.50      170.46     14.13 o 
   4  10   6      532.03      495.00     24.20 o 
   5  10   6      132.40      123.71     12.93 o 
   6  10   6      108.09      106.28     13.23 o 
   7  10   6      110.24      120.26     12.78 o 
  -7  11   6       76.62       79.67     12.03 o 
  -6  11   6       61.23       64.79     11.42 o 
  -5  11   6      127.29      122.51     12.93 o 
  -4  11   6      125.99      114.39     12.18 o 
  -3  11   6       55.61       47.35      9.32 o 
  -2  11   6      149.57      136.19     12.78 o 
  -1  11   6       50.75       57.42      8.27 o 
   0  11   6      119.25      120.71     10.97 o 
   1  11   6       17.36       14.73      5.41 o 
   2  11   6       47.68       45.70      8.87 o 
   3  11   6       58.60       46.00      9.17 o 
   4  11   6       43.95       41.04      9.02 o 
   5  11   6       45.27       52.61     10.07 o 
   6  11   6       58.03       53.96     10.67 o 
   7  11   6       22.91       23.75      5.56 o 
  -6  12   6       96.46       82.68     12.33 o 
  -5  12   6       45.64       41.34      9.32 o 
  -4  12   6       42.68       35.17      8.42 o 
  -3  12   6      156.22      127.62     12.78 o 
  -2  12   6      186.08      170.91     14.73 o 
   0  12   6      273.39      236.90     15.48 o 
   1  12   6      286.24      258.10     16.84 o 
   2  12   6      132.21      115.75     12.03 o 
   3  12   6      299.31      258.70     17.89 o 
   4  12   6      205.77      186.40     15.93 o 
   5  12   6      116.46      115.60     12.78 o 
   6  12   6      188.64      189.70     16.08 o 
  -6  13   6       46.60       60.13      7.22 o 
  -5  13   6       92.92       70.35     11.88 o 
  -4  13   6       44.46       42.99      9.17 o 
  -3  13   6       92.07       81.02     11.88 o 
   0  13   6       27.05       26.16      7.06 o 
   1  13   6        6.24        8.57      4.66 o 
   2  13   6       19.82       18.19      6.31 o 
   3  13   6       39.60       40.29      9.17 o 
   4  13   6       11.24       11.72      5.41 o 
   5  13   6       12.27       23.90      6.16 o 
  -5  14   6       57.61       47.35      8.57 o 
  -4  14   6       47.25       51.11     10.22 o 
  -3  14   6       57.60       63.13     11.12 o 
   0  14   6       96.58       96.20     10.97 o 
   1  14   6       99.90       97.56     11.27 o 
   2  14   6      105.47      115.90     12.48 o 
   3  14   6      120.66      103.72     12.18 o 
   4  14   6       73.25       75.76     12.03 o 
  -4  15   6       45.22       52.16      8.87 o 
   0  15   6        6.52       15.18      6.16 o 
   1  15   6       31.86       39.08      8.87 o 
   2  15   6       10.45       11.42      5.71 o 
   3  15   6       33.07       27.81      7.67 o 
   1  16   6      101.71      100.56     12.03 o 
   2  16   6       64.21       63.74     11.12 o 
  -2 -15   7      106.23      127.99     15.78 o 
  -1 -15   7       42.95       45.77     13.23 o 
   0 -15   7       30.50       45.85     10.52 o 
   1 -15   7       33.54       47.14      8.27 o 
  -3 -14   7        1.51        6.04      3.35 o 
  -2 -14   7       24.85       25.74      5.56 o 
  -1 -14   7       38.65       49.23      7.32 o 
   0 -14   7        4.37       11.17      4.33 o 
   1 -14   7       78.11       92.85      9.46 o 
   2 -14   7       47.83       51.94      7.44 o 
   3 -14   7       71.72       93.65     10.97 o 
  -5 -13   7       28.64       33.16      4.26 o 
  -4 -13   7       82.90       88.54      8.50 o 
  -3 -13   7       65.89       70.98      8.45 o 
  -2 -13   7       46.42       53.91      7.69 o 
  -1 -13   7       79.13       84.38      9.03 o 
   0 -13   7       95.33      106.60      9.24 o 
   1 -13   7       82.43       95.42      9.18 o 
   2 -13   7       23.90       32.26      6.67 o 
   3 -13   7       40.04       58.47      7.63 o 
   4 -13   7       24.17       37.13      8.42 o 
  -5 -12   7       22.99       30.88      5.76 o 
  -4 -12   7       12.51       13.68      4.62 o 
  -3 -12   7       56.95       70.42      8.30 o 
  -2 -12   7       37.65       44.24      6.93 o 
  -1 -12   7       12.27       12.69      4.51 o 
   0 -12   7       50.82       61.04      9.77 o 
   1 -12   7       61.18       82.72     11.20 o 
   2 -12   7       42.08       44.92      7.06 o 
   3 -12   7      115.62      133.72     22.40 o 
   4 -12   7      127.95      154.77     10.68 o 
   5 -12   7       87.38       86.13     12.93 o 
  -6 -11   7      108.33      121.61     12.48 o 
  -5 -11   7       45.56       40.39      6.91 o 
  -4 -11   7      227.66      229.39     12.46 o 
  -3 -11   7      277.29      264.19     13.13 o 
  -2 -11   7       41.21       37.44      6.27 o 
  -1 -11   7      290.32      295.58     13.55 o 
   0 -11   7       97.17      102.82      8.45 o 
   1 -11   7      178.60      178.25     10.73 o 
   2 -11   7      100.70      106.03      9.34 o 
   3 -11   7      105.34      112.94      9.46 o 
   4 -11   7       28.96       39.51      6.95 o 
   5 -11   7       36.71       44.34     10.22 o 
   6 -11   7       18.91       27.96      7.67 o 
  -7 -10   7       14.97       23.45      4.06 o 
  -6 -10   7        7.78       16.23      6.01 o 
  -5 -10   7       25.29       27.66      7.97 o 
  -4 -10   7       26.17       36.97      6.16 o 
  -3 -10   7        8.03        2.15      5.11 o 
  -2 -10   7       28.98       35.39      5.95 o 
  -1 -10   7      137.73      147.15      9.67 o 
   0 -10   7       71.60       72.17      8.27 o 
   1 -10   7      218.60      222.36     11.53 o 
   2 -10   7      205.35      229.38     12.01 o 
   3 -10   7      193.56      201.97     11.47 o 
   4 -10   7       64.27       81.47     12.78 o 
   5 -10   7      121.94      153.18     15.33 o 
   6 -10   7      121.94      157.08     15.93 o 
  -7  -9   7       75.86       77.56     12.18 o 
  -6  -9   7      100.76       96.20     13.53 o 
  -5  -9   7      208.39      207.59     16.69 o 
  -4  -9   7      207.68      189.96     10.66 o 
  -3  -9   7      240.09      234.05     11.56 o 
  -2  -9   7      318.19      305.11     13.07 o 
  -1  -9   7      287.51      264.62     12.06 o 
   0  -9   7      127.26      138.67      9.09 o 
   1  -9   7      465.45      453.43     15.73 o 
   2  -9   7       23.18       36.56      6.32 o 
   3  -9   7      253.56      239.76     12.28 o 
   4  -9   7       53.07       64.64     11.72 o 
   5  -9   7       61.78       75.16     12.33 o 
   6  -9   7       54.59       69.60     12.33 o 
   7  -9   7       31.79       39.08      6.79 o 
  -7  -8   7       16.43       19.39      6.91 o 
  -6  -8   7       72.03       64.49     11.27 o 
  -5  -8   7        9.12       13.98      6.01 o 
  -4  -8   7       14.57       14.46      4.24 o 
  -3  -8   7       39.60       48.52      6.42 o 
  -2  -8   7       75.24       75.46      7.15 o 
  -1  -8   7      267.07      273.53     12.04 o 
   0  -8   7       63.58       67.91      7.38 o 
   1  -8   7      134.35      128.05      8.65 o 
   2  -8   7      338.15      340.30     13.70 o 
   3  -8   7      156.63      160.15     10.03 o 
   4  -8   7      285.49      280.04     18.64 o 
   5  -8   7       73.52       88.69     13.08 o 
   6  -8   7      190.25      227.43     18.19 o 
   7  -8   7      106.73      130.15     19.17 o 
  -8  -7   7      136.83      134.69     13.68 o 
  -7  -7   7      167.42      146.11     14.28 o 
  -6  -7   7       65.65       65.24     11.12 o 
  -5  -7   7      549.04      508.68     24.35 o 
  -4  -7   7      379.85      342.13     13.15 o 
  -3  -7   7       92.93       94.99      7.42 o 
  -2  -7   7      873.28      850.03     20.17 o 
  -1  -7   7      983.59      955.94     21.42 o 
   0  -7   7      277.90      250.34     11.42 o 
   1  -7   7      497.87      480.61     17.74 o 
   2  -7   7       84.10       86.70      7.49 o 
   3  -7   7      360.81      361.14     14.14 o 
   4  -7   7      111.95       94.25     11.57 o 
   5  -7   7       21.39       16.69      7.67 o 
   6  -7   7       22.21       29.61      8.87 o 
   7  -7   7       31.23       34.89     10.67 o 
  -8  -6   7        1.84        8.72      5.86 o 
  -7  -6   7       71.47       81.17     12.18 o 
  -6  -6   7       60.86       59.23     10.37 o 
  -5  -6   7       61.49       60.58     10.22 o 
  -4  -6   7       49.56       39.73      5.59 o 
  -3  -6   7      267.30      228.27     10.44 o 
  -2  -6   7       47.84       48.08      5.79 o 
  -1  -6   7      406.97      395.04     13.54 o 
   0  -6   7      411.59      393.30     13.61 o 
   1  -6   7      429.01      423.41     14.19 o 
   2  -6   7      256.08      262.24     11.58 o 
   3  -6   7      139.60      148.54      9.35 o 
   4  -6   7      585.80      576.92     25.10 o 
   5  -6   7      269.40      318.38     19.54 o 
   6  -6   7      389.12      443.87     48.78 o 
   7  -6   7       70.82       83.06      9.32 o 
   8  -6   7       50.70       63.91      9.55 o 
  -8  -5   7      115.02      129.08     17.14 o 
  -7  -5   7      171.56      175.87     30.44 o 
  -6  -5   7      168.75      156.63     13.83 o 
  -5  -5   7      850.14      788.72     29.01 o 
  -4  -5   7      296.93      285.53     11.44 o 
  -3  -5   7      528.87      463.34     33.37 o 
  -2  -5   7      436.38      438.01     13.80 o 
  -1  -5   7      853.21      818.60     18.81 o 
   0  -5   7     1087.74     1046.15     21.42 o 
   1  -5   7      320.83      324.91     12.22 o 
   2  -5   7      278.97      243.03     10.95 o 
   3  -5   7      350.18      325.11     12.97 o 
   4  -5   7      203.85      213.60     15.63 o 
   5  -5   7       36.65       45.10      9.77 o 
   6  -5   7       70.24       73.08      7.91 o 
   7  -5   7       13.29       20.48      5.45 o 
   8  -5   7       16.24       17.06      5.42 o 
  -9  -4   7        3.87       13.20      4.30 o 
  -8  -4   7       31.83       37.01      6.46 o 
  -7  -4   7       10.01       13.35      4.54 o 
  -6  -4   7       33.16       30.73      5.52 o 
  -5  -4   7       44.03       34.75      5.42 o 
  -4  -4   7       92.77       98.01     10.37 o 
  -3  -4   7      108.18      111.13     10.22 o 
  -2  -4   7      121.13      120.41      7.44 o 
  -1  -4   7      118.53      106.09      7.07 o 
   0  -4   7      260.76      246.69     10.30 o 
   1  -4   7      594.33      560.70     15.52 o 
   2  -4   7     1042.41     1020.80     41.34 o 
   3  -4   7      269.54      307.25     17.74 o 
   4  -4   7      622.07      653.59     26.01 o 
   5  -4   7      241.52      268.02     17.59 o 
   6  -4   7      264.54      288.90     34.95 o 
   7  -4   7       68.43       71.33      8.04 o 
   8  -4   7       89.99      116.05     13.98 o 
  -9  -3   7       37.00       56.37     10.07 o 
  -8  -3   7       59.29       76.52      8.44 o 
  -7  -3   7      144.31      142.71      9.50 o 
  -6  -3   7      531.71      540.74     43.37 o 
  -5  -3   7      372.85      391.94     32.54 o 
  -4  -3   7     1079.88     1097.90     60.73 o 
  -3  -3   7     1021.06     1053.35     32.86 o 
  -2  -3   7      452.00      416.18     12.67 o 
  -1  -3   7      812.19      777.45     17.37 o 
   0  -3   7      814.60      764.40     23.07 o 
   1  -3   7      639.65      632.19     17.21 o 
   2  -3   7      249.38      234.35     10.36 o 
   3  -3   7      502.02      549.87     23.00 o 
   4  -3   7      495.65      507.18     23.30 o 
   5  -3   7       82.85       78.02     11.27 o 
   6  -3   7       20.14       13.43      4.19 o 
   7  -3   7        6.15        3.76      6.46 o 
   8  -3   7       19.43       24.20      8.72 o 
  -9  -2   7       10.39       30.51      7.52 o 
  -8  -2   7        6.70       26.01      8.42 o 
  -7  -2   7        2.58       11.47      4.04 o 
  -6  -2   7       48.44       66.47      7.10 o 
  -5  -2   7       63.46       57.47      7.52 o 
  -4  -2   7      238.72      226.92     19.62 o 
  -3  -2   7      170.48      167.81      6.64 o 
  -2  -2   7       60.95       59.14      4.32 o 
  -1  -2   7      392.27      387.64     12.16 o 
   0  -2   7      658.88      694.57     16.37 o 
   1  -2   7      681.19      710.26     16.95 o 
   2  -2   7     1190.33     1220.26     54.87 o 
   3  -2   7      218.49      247.58     15.78 o 
   4  -2   7      639.02      729.20     27.21 o 
   5  -2   7      290.06      320.18     19.09 o 
   6  -2   7      309.93      330.85     19.84 o 
   7  -2   7      183.60      193.16     16.54 o 
   8  -2   7      103.92      133.93     14.58 o 
  -9  -1   7       92.98       99.96     11.72 o 
  -8  -1   7      199.90      202.03     16.99 o 
  -7  -1   7      102.36      107.35      8.30 o 
  -6  -1   7      286.47      286.14     12.10 o 
  -5  -1   7      467.82      464.47     28.26 o 
  -4  -1   7      728.33      759.47     17.27 o 
  -3  -1   7      244.44      256.06      7.82 o 
  -2  -1   7     1397.93     1388.79     38.02 o 
  -1  -1   7     1460.44     1516.33     49.76 o 
   0  -1   7      708.21      674.02     11.77 o 
   1  -1   7     1307.76     1307.95     31.57 o 
   2  -1   7      286.23      273.43     15.78 o 
   3  -1   7      214.66      182.79     13.53 o 
   4  -1   7      186.09      201.28     15.18 o 
   5  -1   7       20.96       24.05      7.82 o 
   6  -1   7       89.91       78.92     12.03 o 
   7  -1   7        5.03       10.52      7.37 o 
   8  -1   7       43.57       41.49     10.07 o 
  -9   0   7        9.40       24.20      6.16 o 
  -8   0   7      107.97      145.21     14.88 o 
  -7   0   7        7.94        4.81      5.71 o 
  -6   0   7       30.63       43.50      6.01 o 
  -5   0   7       23.56       34.63      5.15 o 
  -4   0   7      114.60      100.63     13.90 o 
  -3   0   7       14.18       17.27      3.68 o 
  -2   0   7      256.22      254.86     11.89 o 
  -1   0   7     1128.11     1128.85     31.56 o 
   0   0   7       95.55       83.31      4.73 o 
   1   0   7      138.07      155.33      8.11 o 
   2   0   7      305.57      300.94     16.08 o 
   3   0   7      455.26      461.63     20.59 o 
   4   0   7      924.91      903.87     29.61 o 
   5   0   7       71.25       89.44     11.72 o 
   6   0   7      347.26      350.54     20.29 o 
   7   0   7      452.39      460.58     24.50 o 
   8   0   7       54.46       87.94     13.08 o 
  -9   1   7       84.42       98.46     11.57 o 
  -8   1   7      191.44      170.76     15.33 o 
  -7   1   7      102.36      119.50     12.93 o 
  -6   1   7      286.21      296.28     17.74 o 
  -5   1   7      467.00      469.07     14.25 o 
  -4   1   7      748.07      747.32     17.03 o 
  -3   1   7      263.15      254.86     22.47 o 
  -2   1   7     1462.10     1404.20     35.98 o 
  -1   1   7     1366.18     1337.74     53.88 o 
   0   1   7      645.05      583.87     11.34 o 
   1   1   7     1334.94     1247.50     31.12 o 
   2   1   7      302.95      283.80     15.48 o 
   3   1   7      217.85      187.75     13.83 o 
   4   1   7      190.28      184.74     14.28 o 
   5   1   7       28.91       28.41      7.82 o 
   6   1   7       91.09       73.66     11.42 o 
   7   1   7        5.94       11.57      7.52 o 
   8   1   7       41.91       31.27      9.32 o 
  -8   2   7        8.33       19.09      7.22 o 
  -7   2   7        2.32        9.17      6.01 o 
  -6   2   7       48.88       62.08     10.22 o 
  -5   2   7       65.78       59.38      9.47 o 
  -4   2   7      235.37      200.33      9.20 o 
  -3   2   7      149.42      146.40      7.85 o 
  -2   2   7       45.13       42.55      3.89 o 
  -1   2   7      404.66      411.07     19.19 o 
   0   2   7      615.11      581.00     22.71 o 
   1   2   7      755.23      729.50     23.90 o 
   2   2   7     1206.82     1165.27     31.42 o 
   3   2   7      190.20      199.02     14.13 o 
   4   2   7      670.39      635.40     25.10 o 
   5   2   7      276.84      265.46     17.29 o 
   6   2   7      307.13      300.04     19.09 o 
   7   2   7      187.15      202.33     16.84 o 
   8   2   7       87.67       88.54     12.93 o 
  -9   3   7       30.54       34.27      6.61 o 
  -8   3   7       61.21       86.73     13.08 o 
  -7   3   7      150.12      165.35     15.18 o 
  -6   3   7      529.34      534.99     24.65 o 
  -5   3   7      414.93      444.19     21.65 o 
  -4   3   7     1106.82     1103.64     31.57 o 
  -3   3   7      953.29      942.77     18.36 o 
  -2   3   7      444.93      426.70      9.86 o 
  -1   3   7      834.04      755.63     36.50 o 
   0   3   7      888.43      792.63     23.90 o 
   1   3   7      547.95      484.63     19.69 o 
   2   3   7      211.00      181.89     12.78 o 
   3   3   7      534.54      489.89     21.35 o 
   4   3   7      498.45      448.25     21.35 o 
   5   3   7       75.06       71.70     10.82 o 
   6   3   7       25.34       12.18      6.46 o 
   7   3   7        5.93        5.41      6.16 o 
   8   3   7       17.68       13.08      7.22 o 
  -8   4   7       33.47       47.50     10.97 o 
  -7   4   7        8.93       12.03      6.76 o 
  -6   4   7       31.46       18.94      7.37 o 
  -5   4   7       40.81       44.95      9.02 o 
  -4   4   7       98.88       97.86     10.67 o 
  -3   4   7      122.91      126.87     11.27 o 
  -2   4   7      113.19       99.21      7.79 o 
  -1   4   7      138.54      130.78      5.94 o 
   0   4   7      236.83      196.32     12.48 o 
   1   4   7      646.17      551.97     21.19 o 
   2   4   7      959.79      902.21     28.11 o 
   3   4   7      282.46      254.34     15.93 o 
   4   4   7      648.07      574.22     24.35 o 
   5   4   7      247.80      254.49     17.44 o 
   6   4   7      255.84      265.76     18.49 o 
   7   4   7       75.24       80.72     12.33 o 
   8   4   7       87.65      111.24     13.38 o 
  -8   5   7      127.54      131.98     14.13 o 
  -7   5   7      172.45      183.54     16.23 o 
  -6   5   7      170.27      171.51     14.88 o 
  -5   5   7      790.33      751.14     28.71 o 
  -4   5   7      318.35      271.18     16.84 o 
  -3   5   7      510.27      449.90     20.29 o 
  -2   5   7      401.42      398.95     18.64 o 
  -1   5   7      930.93      873.24     37.05 o 
   0   5   7     1111.46      980.23     27.21 o 
   1   5   7      270.61      252.84     14.73 o 
   2   5   7      338.74      278.39     15.93 o 
   3   5   7      345.90      299.89     17.29 o 
   4   5   7      183.82      152.42     13.08 o 
   5   5   7       38.59       34.42      8.42 o 
   6   5   7       67.67       58.32     10.82 o 
   7   5   7       15.69       23.60      8.12 o 
   8   5   7       14.97       23.30      6.76 o 
  -8   6   7        1.46        9.32      4.66 o 
  -7   6   7       77.76       83.13     12.78 o 
  -6   6   7       63.31       74.86     11.57 o 
  -5   6   7       57.87       38.63      9.02 o 
  -4   6   7       44.80       34.87      7.82 o 
  -3   6   7      283.39      230.44     15.33 o 
  -2   6   7       35.22       40.59      7.82 o 
  -1   6   7      402.64      379.12     30.06 o 
   0   6   7      439.66      382.41     17.44 o 
   1   6   7      413.33      395.64     18.34 o 
   2   6   7      235.37      227.13     14.58 o 
   3   6   7      153.55      145.51     12.48 o 
   4   6   7      540.91      493.05     23.15 o 
   5   6   7      295.40      273.73     18.19 o 
   6   6   7      383.49      427.06     23.45 o 
   7   6   7       74.25       85.38     12.93 o 
   8   6   7       52.45       58.47     10.37 o 
  -8   7   7      139.03      158.74     13.98 o 
  -7   7   7      148.41      150.32     14.73 o 
  -6   7   7       83.98       83.13     12.48 o 
  -5   7   7      527.72      479.37     23.90 o 
  -4   7   7      439.48      401.05     21.04 o 
  -3   7   7       81.52       79.07      9.77 o 
  -2   7   7      817.78      808.87     28.11 o 
  -1   7   7     1013.87      901.33     24.80 o 
   0   7   7      298.21      251.93     14.43 o 
   1   7   7      473.11      420.74     19.39 o 
   2   7   7       80.26       75.01      9.32 o 
   3   7   7      360.06      338.67     18.94 o 
   4   7   7      117.26       88.99     10.52 o 
   5   7   7       27.48       20.59      7.06 o 
   6   7   7       15.84       19.24      7.82 o 
   7   7   7       31.63       21.04      7.97 o 
  -7   8   7       17.76       18.64      6.31 o 
  -6   8   7       68.76       66.59     11.72 o 
  -5   8   7       10.62        0.75      4.66 o 
  -4   8   7       11.05        8.87      5.86 o 
  -3   8   7       45.70       49.30      9.32 o 
  -2   8   7       71.64       73.06     10.52 o 
  -1   8   7      251.91      232.72     10.97 o 
   0   8   7       69.89       61.18      8.42 o 
   1   8   7      152.56      121.61     11.27 o 
   2   8   7      322.80      300.19     17.59 o 
   3   8   7      180.63      181.59     14.43 o 
   4   8   7      276.47      246.67     17.29 o 
   5   8   7       82.10       72.90     11.27 o 
   6   8   7      176.02      159.64     15.33 o 
   7   8   7      108.09      120.26     13.08 o 
  -7   9   7       69.98       77.71     12.03 o 
  -6   9   7      106.10      108.38     13.08 o 
  -5   9   7      207.04      195.72     16.54 o 
  -4   9   7      203.97      204.43     16.38 o 
  -3   9   7      241.90      253.89     17.59 o 
  -2   9   7      341.38      329.20     19.39 o 
  -1   9   7      268.24      245.47     14.58 o 
   0   9   7      112.97       99.51     10.07 o 
   1   9   7      477.84      423.30     20.29 o 
   2   9   7       21.76       20.74      6.46 o 
   3   9   7      254.32      210.15     15.63 o 
   4   9   7       57.36       55.17     10.07 o 
   5   9   7       57.50       60.28     10.67 o 
   6   9   7       55.42       53.36     11.12 o 
   7   9   7       37.67       43.74      8.12 o 
  -6  10   7        6.03       15.48      5.26 o 
  -5  10   7       22.97       23.15      7.82 o 
  -4  10   7       26.27       22.55      7.52 o 
  -3  10   7        9.15        8.72      5.41 o 
  -2  10   7       23.98       26.31      7.82 o 
   0  10   7       62.75       62.38      9.02 o 
   1  10   7      217.99      193.16     14.28 o 
   2  10   7      201.14      168.36     13.98 o 
   3  10   7      204.31      189.25     15.18 o 
   4  10   7       60.87       54.87     10.22 o 
   5  10   7      118.58      105.52     12.03 o 
   6  10   7      126.48      130.63     13.68 o 
  -6  11   7      118.77      107.33     11.72 o 
  -5  11   7       48.71       38.78      8.87 o 
  -4  11   7      221.96      204.73     16.69 o 
  -3  11   7      262.56      237.65     17.89 o 
  -2  11   7       47.81       45.25      9.77 o 
   0  11   7      108.36      109.43     10.97 o 
   1  11   7      180.86      173.92     13.83 o 
   2  11   7       82.33       78.92     11.12 o 
   3  11   7      107.72      112.29     12.33 o 
   4  11   7       29.01       37.28      8.87 o 
   5  11   7       39.80       40.59      9.02 o 
   6  11   7       17.61       18.94      3.76 o 
  -5  12   7       25.76       32.02      7.52 o 
  -4  12   7       15.14       12.18      5.71 o 
  -3  12   7       53.82       41.64      9.47 o 
   0  12   7       54.43       61.48      9.62 o 
   1  12   7       58.66       66.29     10.37 o 
   2  12   7       41.18       38.33      8.57 o 
   3  12   7      115.41      116.35     12.93 o 
   4  12   7      132.80      123.71     13.53 o 
   5  12   7       84.36       96.81     10.97 o 
  -5  13   7       32.76       32.32      3.76 o 
  -4  13   7       77.42       81.62     12.48 o 
  -3  13   7       69.48       73.96     11.88 o 
   0  13   7       95.60       82.83     11.12 o 
   1  13   7       80.60       80.87     11.42 o 
   2  13   7       27.89       25.85      7.97 o 
   3  13   7       43.39       43.74      9.47 o 
   4  13   7       23.65       26.76      7.22 o 
   1  14   7       78.40       80.87     11.88 o 
   2  14   7       50.61       44.04      9.77 o 
   3  14   7       71.11       79.37     12.03 o 
   1  15   7       32.84       41.64      9.47 o 
   0 -14   8        2.27        7.37      4.66 o 
  -3 -13   8       29.95       38.62     10.52 o 
  -2 -13   8       70.75       85.43      8.28 o 
  -1 -13   8      172.74      174.04     11.00 o 
   0 -13   8       31.97       45.58      6.78 o 
   1 -13   8       84.57       98.92      8.41 o 
   2 -13   8       57.92       75.37      7.29 o 
  -4 -12   8        1.21        8.29      3.16 o 
  -3 -12   8        6.88       12.53      6.31 o 
  -2 -12   8       16.71       22.35      5.45 o 
  -1 -12   8       24.03       27.83      6.09 o 
   0 -12   8        6.03       13.88      5.02 o 
   1 -12   8       10.25       15.39      4.80 o 
   2 -12   8       41.38       39.88      6.59 o 
   3 -12   8       36.72       50.39      7.28 o 
   4 -12   8       17.42       27.36      5.26 o 
  -5 -11   8      100.33      101.01     10.22 o 
  -4 -11   8       81.33       89.82      9.19 o 
  -3 -11   8       71.64       75.17      8.64 o 
  -2 -11   8       85.54       91.93      9.28 o 
  -1 -11   8      176.87      188.20     11.63 o 
   0 -11   8       62.21       69.50      8.60 o 
   1 -11   8      131.67      155.15     11.50 o 
   2 -11   8      239.00      250.56     13.44 o 
   3 -11   8       35.05       42.62      7.17 o 
   4 -11   8       35.12       41.64      8.57 o 
  -6 -10   8       52.72       48.10      5.26 o 
  -5 -10   8       10.16       19.84      6.01 o 
  -4 -10   8       20.52       22.66      5.31 o 
  -3 -10   8       14.34       16.56      4.94 o 
  -2 -10   8      137.97      129.62      9.80 o 
  -1 -10   8       16.03       15.52      4.92 o 
   0 -10   8       17.86       20.71      5.37 o 
   1 -10   8        7.95       17.29      5.31 o 
   2 -10   8       22.54       27.13      6.48 o 
   3 -10   8       18.73       19.63      5.86 o 
   4 -10   8        1.81        8.72      7.06 o 
   5 -10   8       55.30       75.61     12.03 o 
  -6  -9   8       54.04       51.26      9.32 o 
  -5  -9   8      149.27      141.75     14.43 o 
  -4  -9   8       91.76       82.65      8.55 o 
  -3  -9   8      332.43      327.45     14.38 o 
  -2  -9   8       82.00       89.96      8.87 o 
  -1  -9   8      251.66      252.19     12.57 o 
   0  -9   8      272.45      271.34     15.86 o 
   1  -9   8      203.04      213.80     11.69 o 
   2  -9   8      242.09      252.43     23.07 o 
   3  -9   8      200.70      226.75     12.75 o 
   4  -9   8      135.32      147.61     15.18 o 
   5  -9   8       76.10       85.08     13.23 o 
   6  -9   8       42.47       69.15     11.72 o 
  -7  -8   8        6.62        3.76      2.86 o 
  -6  -8   8      101.44      102.22     12.18 o 
  -5  -8   8       15.05       23.15      7.06 o 
  -4  -8   8       41.25       42.11      7.89 o 
  -3  -8   8       11.42       11.77      4.17 o 
  -2  -8   8       16.27       18.99      4.77 o 
  -1  -8   8       30.04       35.13      6.16 o 
   0  -8   8        3.90        8.43      4.14 o 
   1  -8   8       10.51       29.26      5.79 o 
   2  -8   8        6.85        6.97      4.01 o 
   3  -8   8      190.32      210.30     12.01 o 
   4  -8   8       28.48       43.89     10.07 o 
   5  -8   8       84.08      109.73     14.88 o 
   6  -8   8       30.79       48.85     10.37 o 
  -7  -7   8       51.19       61.48     10.97 o 
  -6  -7   8       25.25       37.88      9.17 o 
  -5  -7   8       92.49       80.87     12.03 o 
  -4  -7   8      168.02      173.62     15.03 o 
  -3  -7   8      314.62      300.48     12.91 o 
  -2  -7   8      353.39      339.39     14.36 o 
  -1  -7   8      463.47      433.37     15.51 o 
   0  -7   8      272.78      267.93     12.53 o 
   1  -7   8      512.99      508.23     26.01 o 
   2  -7   8      192.20      177.61     12.48 o 
   3  -7   8      246.53      251.26     12.70 o 
   4  -7   8      152.72      163.25     15.78 o 
   5  -7   8       60.55       84.03     13.38 o 
   6  -7   8      100.46      108.83     13.53 o 
   7  -7   8       87.25       99.59     17.59 o 
  -7  -6   8       80.30       73.51     12.33 o 
  -6  -6   8      182.67      178.58     15.63 o 
  -5  -6   8       15.18       18.64      6.31 o 
  -4  -6   8       42.19       47.20      9.17 o 
  -3  -6   8       46.04       53.98      6.69 o 
  -2  -6   8       75.66       84.71      9.39 o 
  -1  -6   8        2.46        6.11      3.55 o 
   0  -6   8       45.08       42.73      9.62 o 
   1  -6   8       24.75       18.28      4.93 o 
   2  -6   8        4.36        5.81      3.89 o 
   3  -6   8       58.54       77.22      8.44 o 
   4  -6   8      232.76      278.69     18.94 o 
   5  -6   8       91.60      117.40     14.13 o 
   6  -6   8       17.82       34.63      6.91 o 
   7  -6   8       71.40      108.83     12.93 o 
  -8  -5   8       29.16       30.67      7.82 o 
  -7  -5   8      156.51      137.99     13.98 o 
  -6  -5   8      151.18      140.85     13.98 o 
  -5  -5   8       38.62       40.14      9.02 o 
  -4  -5   8      678.29      635.10     26.76 o 
  -3  -5   8      408.54      385.55     26.98 o 
  -2  -5   8      518.11      511.11     15.87 o 
  -1  -5   8      822.51      788.53     19.71 o 
   0  -5   8       46.92       46.44      6.25 o 
   1  -5   8     1160.10     1107.55     52.39 o 
   2  -5   8      492.96      490.50     21.12 o 
   3  -5   8      191.70      211.23     11.43 o 
   4  -5   8      304.92      335.81     20.89 o 
   5  -5   8      194.19      194.96     16.99 o 
   6  -5   8       95.74      104.47     14.28 o 
   7  -5   8       82.13      110.63     13.08 o 
  -8  -4   8       20.17       32.17      9.02 o 
  -7  -4   8       12.76       28.86      8.27 o 
  -6  -4   8        3.42       11.88      5.71 o 
  -5  -4   8      181.82      181.74     14.73 o 
  -4  -4   8      209.44      203.83     15.18 o 
  -3  -4   8        2.09        1.07      3.61 o 
  -2  -4   8      131.38      132.26      8.34 o 
  -1  -4   8       74.32       75.30      7.15 o 
   0  -4   8       21.83       23.03      4.69 o 
   1  -4   8      582.23      568.12     19.54 o 
   2  -4   8      479.96      466.20     15.68 o 
   3  -4   8       98.97      124.61     12.33 o 
   4  -4   8       17.81       38.18      9.32 o 
   5  -4   8       21.06       19.84      7.97 o 
   6  -4   8       29.37       55.77     11.27 o 
   7  -4   8       66.96      109.13     14.73 o 
  -8  -3   8       30.48       39.08      9.32 o 
  -7  -3   8       98.99       94.68     11.72 o 
  -6  -3   8      238.14      204.28     15.63 o 
  -5  -3   8      166.59      163.40     13.83 o 
  -4  -3   8      546.93      559.94     23.90 o 
  -3  -3   8      513.41      493.27     23.07 o 
  -2  -3   8      255.14      249.43     10.72 o 
  -1  -3   8      348.93      345.57     17.44 o 
   0  -3   8      307.63      323.06     30.59 o 
   1  -3   8     1075.45     1051.14     42.24 o 
   2  -3   8      497.96      507.64     16.15 o 
   3  -3   8      539.62      566.25     24.65 o 
   4  -3   8      448.26      484.93     23.90 o 
   5  -3   8      114.03      138.59     14.13 o 
   6  -3   8      111.96      121.31     14.28 o 
   7  -3   8       34.09       35.32      9.77 o 
  -8  -2   8       45.04       63.74     11.42 o 
  -7  -2   8      140.40      161.97     11.27 o 
  -6  -2   8       19.12       39.12      5.95 o 
  -5  -2   8       73.04       91.76     10.45 o 
  -4  -2   8      149.74      161.74     12.93 o 
  -3  -2   8      171.86      165.35     12.93 o 
  -2  -2   8      161.95      179.47      9.08 o 
  -1  -2   8        8.25        8.59      3.40 o 
   0  -2   8       59.58       62.72      6.42 o 
   1  -2   8       61.52       60.92      6.69 o 
   2  -2   8       28.40       38.49      5.77 o 
   3  -2   8        1.56        3.61      4.96 o 
   4  -2   8      198.79      234.05     17.29 o 
   5  -2   8       96.46      138.44     14.28 o 
   6  -2   8       74.13      102.22     14.13 o 
   7  -2   8        8.56       12.03      7.22 o 
   8  -2   8      149.46      179.18     15.93 o 
  -8  -1   8       96.43      115.75     13.08 o 
  -7  -1   8       50.65       61.93     11.27 o 
  -6  -1   8      164.78      155.10     21.42 o 
  -5  -1   8       82.71       85.65      8.42 o 
  -4  -1   8      302.85      285.07     19.39 o 
  -3  -1   8      916.55      906.69     19.24 o 
  -2  -1   8      509.97      553.29     49.08 o 
  -1  -1   8     1002.93      997.12     32.92 o 
   0  -1   8     1184.06     1231.25     56.97 o 
   1  -1   8      597.70      610.28     19.69 o 
   2  -1   8      517.97      554.83     23.30 o 
   3  -1   8      270.04      252.99     16.69 o 
   4  -1   8      194.31      225.78     16.84 o 
   5  -1   8      220.29      206.54     16.84 o 
   6  -1   8      148.34      164.45     15.78 o 
   7  -1   8       75.58       84.63     13.23 o 
   8  -1   8       26.81       27.81      8.12 o 
  -8   0   8       20.91       55.17     10.67 o 
  -7   0   8      148.28      171.21     15.48 o 
  -6   0   8       54.89       90.79     12.18 o 
  -5   0   8       11.41       22.04      4.81 o 
  -4   0   8      117.67      133.18      8.18 o 
  -3   0   8       30.49       26.64      4.67 o 
  -2   0   8       86.36       91.56      5.35 o 
  -1   0   8      102.74      108.44      7.33 o 
   0   0   8       44.34       44.99      5.71 o 
   1   0   8        1.78        2.91      3.16 o 
   2   0   8       98.09      114.84     11.27 o 
   3   0   8        5.30       12.93      6.01 o 
   4   0   8      293.39      315.37     19.39 o 
   5   0   8        7.94       24.80      8.42 o 
   6   0   8      181.21      190.15     16.84 o 
   7   0   8       56.49       81.32     12.93 o 
   8   0   8      150.33      193.61     16.38 o 
  -8   1   8      103.09      123.71     13.38 o 
  -7   1   8       60.84       61.03     11.12 o 
  -6   1   8      149.87      138.14     13.53 o 
  -5   1   8       90.67       98.46     11.27 o 
  -4   1   8      320.77      299.89     11.63 o 
  -3   1   8      956.17      966.19     19.92 o 
  -2   1   8      470.34      489.68     11.25 o 
  -1   1   8      910.71      883.32     29.24 o 
   0   1   8     1164.29     1137.23     41.11 o 
   1   1   8      632.67      632.39     23.75 o 
   2   1   8      530.20      576.02     23.60 o 
   3   1   8      283.57      267.72     16.84 o 
   4   1   8      191.80      189.40     15.33 o 
   5   1   8      223.60      215.71     17.14 o 
   6   1   8      147.42      135.14     14.58 o 
   7   1   8       68.17       68.85     12.33 o 
   8   1   8       30.84       31.42      8.57 o 
  -8   2   8       42.77       68.55     11.27 o 
  -7   2   8      130.08      149.12     14.88 o 
  -6   2   8       22.91       41.19      9.17 o 
  -5   2   8       74.61      101.92     11.42 o 
  -4   2   8      147.83      152.27     12.93 o 
  -3   2   8      191.18      184.45      9.03 o 
  -2   2   8      159.81      163.10      6.82 o 
  -1   2   8        8.59       10.10      2.70 o 
   0   2   8       61.31       69.50      6.26 o 
   1   2   8       66.71       61.33      9.02 o 
   2   2   8       31.19       37.73      7.82 o 
   3   2   8        1.14       -3.91      3.76 o 
   4   2   8      197.96      213.00     15.78 o 
   5   2   8       92.99      111.69     13.83 o 
   6   2   8       65.11       67.04     12.18 o 
   7   2   8        8.36       19.54      7.82 o 
   8   2   8      148.38      161.14     14.43 o 
  -8   3   8       31.30       40.74      9.02 o 
  -7   3   8       95.07       85.83     12.93 o 
  -6   3   8      247.41      213.60     16.99 o 
  -5   3   8      183.71      170.76     14.43 o 
  -4   3   8      519.81      504.17     22.55 o 
  -3   3   8      499.69      437.73     20.29 o 
  -2   3   8      272.47      261.68     12.85 o 
  -1   3   8      369.87      353.66      9.75 o 
   0   3   8      292.01      279.44     15.63 o 
   1   3   8     1050.08      918.15     28.86 o 
   2   3   8      500.39      457.57     21.19 o 
   3   3   8      573.96      555.43     24.35 o 
   4   3   8      450.98      395.19     21.35 o 
   5   3   8      115.10      100.26     13.08 o 
   6   3   8      109.52      104.47     12.63 o 
   7   3   8       31.88       31.87      8.42 o 
  -8   4   8       19.20       39.08      7.67 o 
  -7   4   8       14.31       20.44      7.06 o 
  -6   4   8        1.98        5.56      6.16 o 
  -5   4   8      190.67      190.00     15.33 o 
  -4   4   8      200.14      210.75     15.63 o 
  -3   4   8        4.59        5.26      4.96 o 
  -2   4   8      129.31      123.26     11.27 o 
  -1   4   8       74.28       75.17      7.29 o 
   0   4   8       23.34       23.15      6.31 o 
   1   4   8      561.65      512.59     21.95 o 
   2   4   8      495.74      448.55     21.35 o 
   3   4   8      106.03      120.71     12.18 o 
   4   4   8       15.60       26.01      7.67 o 
   5   4   8       22.27       27.51      8.42 o 
   6   4   8       27.69       37.58      9.47 o 
   7   4   8       67.87      102.22     12.33 o 
  -8   5   8       27.32       31.57      5.56 o 
  -7   5   8      157.97      145.06     14.73 o 
  -6   5   8      148.31      157.68     15.18 o 
  -5   5   8       20.18       20.14      7.67 o 
  -4   5   8      647.20      606.24     25.85 o 
  -3   5   8      472.86      412.17     20.74 o 
  -2   5   8      527.90      502.67     22.10 o 
  -1   5   8      773.11      702.75     38.63 o 
   0   5   8       70.18       56.22      8.42 o 
   1   5   8     1209.35     1065.01     31.72 o 
   2   5   8      467.63      386.02     19.99 o 
   3   5   8      157.89      166.10     13.98 o 
   4   5   8      291.10      253.29     17.29 o 
   5   5   8      189.76      151.82     14.58 o 
   6   5   8      109.25       91.24     13.23 o 
   7   5   8       79.05      100.41     11.57 o 
  -7   6   8       88.35      102.82     11.88 o 
  -6   6   8      179.30      185.49     16.69 o 
  -5   6   8        9.09        9.92      6.16 o 
  -4   6   8       39.94       45.55      9.47 o 
  -3   6   8       50.08       67.79     10.37 o 
  -2   6   8       69.72       76.96     10.67 o 
  -1   6   8        2.59        3.20      2.80 o 
   0   6   8       43.99       37.58      7.37 o 
   1   6   8       20.55       13.68      5.71 o 
   2   6   8        7.62       12.63      5.26 o 
   3   6   8       51.28       54.42      9.62 o 
   4   6   8      235.32      227.13     16.84 o 
   5   6   8       96.84      108.08     12.48 o 
   6   6   8       22.61       25.40      8.87 o 
   7   6   8       71.56       86.13     10.52 o 
  -7   7   8       54.81       55.17      9.77 o 
  -6   7   8       20.04       22.40      7.97 o 
  -5   7   8      106.55      105.22     12.78 o 
  -4   7   8      156.30      150.77     13.98 o 
  -3   7   8      330.62      304.40     18.79 o 
  -2   7   8      341.38      313.72     18.79 o 
  -1   7   8      475.68      456.82     22.10 o 
   0   7   8      264.52      224.88     14.73 o 
   1   7   8      515.08      434.57     20.89 o 
   2   7   8      207.20      182.19     14.43 o 
   3   7   8      236.70      210.15     15.93 o 
   4   7   8      176.09      158.44     14.58 o 
   5   7   8       55.23       48.55      9.92 o 
   6   7   8       97.58       75.31     12.18 o 
   7   7   8       76.51       88.09      8.72 o 
  -6   8   8      105.73      102.97     12.33 o 
  -5   8   8       12.20       12.93      6.31 o 
  -4   8   8       43.62       53.66     10.52 o 
  -3   8   8       15.44       13.53      6.46 o 
  -2   8   8       13.61       17.29      6.61 o 
   0   8   8        3.15        7.37      4.36 o 
   1   8   8       12.97       11.42      5.26 o 
   2   8   8        4.83        5.86      4.81 o 
   3   8   8      194.09      187.60     15.33 o 
   4   8   8       28.23       26.31      7.37 o 
   5   8   8       70.70       64.94     11.42 o 
   6   8   8       29.50       26.16      6.91 o 
  -6   9   8       46.92       54.27      9.92 o 
  -5   9   8      160.08      152.12     14.88 o 
  -4   9   8       91.30       74.26     12.03 o 
  -3   9   8      338.80      324.69     20.59 o 
  -2   9   8       70.36       81.32     12.03 o 
   0   9   8      270.69      256.90     16.08 o 
   1   9   8      210.78      191.36     14.73 o 
   2   9   8      255.35      228.03     16.69 o 
   3   9   8      182.94      179.78     15.03 o 
   4   9   8      132.89      111.24     12.78 o 
   5   9   8       77.58       62.53     10.97 o 
   6   9   8       51.35       47.20      7.82 o 
  -6  10   8       58.48       55.92      6.16 o 
  -5  10   8        8.82       16.84      6.01 o 
  -4  10   8       19.79       29.01      8.12 o 
  -3  10   8       17.18       18.19      6.91 o 
  -2  10   8      134.57      125.07     13.38 o 
   0  10   8       19.39       27.06      6.91 o 
   1  10   8        8.39       16.23      5.86 o 
   2  10   8       21.75       23.90      7.22 o 
   3  10   8       20.65       19.69      6.91 o 
   4  10   8        1.81        3.31      4.51 o 
   5  10   8       54.70       50.36      9.62 o 
  -5  11   8      104.45      103.57     10.37 o 
  -4  11   8       70.89       66.29     11.57 o 
  -3  11   8       73.14       80.57     12.63 o 
   1  11   8      124.67      115.75     12.33 o 
   2  11   8      235.18      205.64     16.23 o 
   3  11   8       38.11       36.23      9.02 o 
   4  11   8       35.35       47.35      9.77 o 
  -4  12   8        0.63        6.46      3.01 o 
  -3  12   8        5.56        1.65      3.76 o 
   1  12   8        8.21       11.88      5.41 o 
   2  12   8       41.19       30.82      7.82 o 
   3  12   8       40.66       42.54      9.47 o 
   4  12   8       19.14       15.63      3.76 o 
   1  13   8       88.95       85.53     12.18 o 
   2  13   8       61.32       65.84     11.12 o 
  -1 -12   9       34.87       43.80      5.36 o 
   0 -12   9       14.32       23.13      3.64 o 
   1 -12   9       26.17       38.29      3.85 o 
  -3 -11   9       20.93       39.85      5.83 o 
  -2 -11   9       40.05       59.46      7.81 o 
  -1 -11   9       49.53       61.48      7.69 o 
   0 -11   9       71.82       89.97      8.50 o 
   1 -11   9       86.95      100.39      8.29 o 
   2 -11   9       25.72       30.59      5.49 o 
   3 -11   9       86.00      113.07      7.48 o 
  -4 -10   9       68.74       67.94      8.12 o 
  -3 -10   9       30.37       35.27      6.22 o 
  -2 -10   9       30.23       44.86      6.98 o 
  -1 -10   9       86.63       98.77      9.93 o 
   0 -10   9        2.73        6.87      4.39 o 
   1 -10   9        2.85        2.53      3.82 o 
   2 -10   9       25.61       31.77      9.32 o 
   3 -10   9       90.86      122.01      9.17 o 
  -5  -9   9        3.24        2.41      2.71 o 
  -4  -9   9       35.61       23.60      6.61 o 
  -3  -9   9       63.97       67.70      8.22 o 
  -2  -9   9       70.79       70.28      8.54 o 
  -1  -9   9       43.25       58.93      7.92 o 
   0  -9   9      160.53      170.45     11.10 o 
   1  -9   9      117.57      119.46      9.64 o 
   2  -9   9      102.74       99.47      9.92 o 
   3  -9   9      111.57      134.98     10.25 o 
   4  -9   9      133.43      179.48     15.78 o 
  -5  -8   9       64.15       63.28     10.67 o 
  -4  -8   9      122.44      133.63     13.98 o 
  -3  -8   9       49.10       63.34      7.87 o 
  -2  -8   9       41.76       44.21      6.85 o 
  -1  -8   9      217.57      242.12     12.85 o 
   0  -8   9       46.30       49.55      7.15 o 
   1  -8   9       36.41       35.03      6.48 o 
   2  -8   9        6.79        5.75      4.09 o 
   3  -8   9      119.73      130.19     10.40 o 
   4  -8   9        5.39        6.16      5.41 o 
   5  -8   9       28.89       35.02      7.06 o 
  -6  -7   9       68.55       61.93     10.22 o 
  -5  -7   9       17.19       33.07      8.72 o 
  -4  -7   9       31.63       29.01      7.67 o 
  -3  -7   9      199.26      192.99     11.32 o 
  -2  -7   9       68.58       72.48      8.19 o 
  -1  -7   9      228.61      216.32     11.74 o 
   0  -7   9      222.25      227.95     12.33 o 
   1  -7   9       54.62       74.66      8.50 o 
   2  -7   9      326.21      340.83     15.03 o 
   3  -7   9       76.12       79.51      9.14 o 
   4  -7   9      112.49      155.43     15.48 o 
   5  -7   9      118.44      149.57     14.58 o 
  -6  -6   9       57.93       84.33     12.78 o 
  -5  -6   9       94.27      111.54     12.93 o 
  -4  -6   9       77.71       95.30     11.72 o 
  -3  -6   9      102.46      108.24      8.56 o 
  -2  -6   9       88.00       95.95      8.34 o 
  -1  -6   9      170.12      152.74      9.94 o 
   0  -6   9       74.31       78.56     11.95 o 
   1  -6   9       38.57       35.54      6.42 o 
   2  -6   9       73.59       72.95      8.50 o 
   3  -6   9       27.24       26.14      5.95 o 
   4  -6   9        1.21       -0.75      5.86 o 
   5  -6   9        7.88        7.67      6.61 o 
   6  -6   9        8.14        1.35      3.61 o 
  -6  -5   9       34.31       34.27      8.27 o 
  -5  -5   9       95.91       82.07     12.33 o 
  -4  -5   9        1.23        2.10      4.66 o 
  -3  -5   9      209.85      213.75     16.69 o 
  -2  -5   9       63.78       65.36      7.53 o 
  -1  -5   9      178.99      172.53     15.48 o 
   0  -5   9      299.12      313.49     13.55 o 
   1  -5   9      216.49      211.41     18.19 o 
   2  -5   9      380.18      402.89     17.74 o 
   3  -5   9      127.90      161.74     15.18 o 
   4  -5   9      216.05      251.03     19.24 o 
   5  -5   9      150.85      201.73     17.29 o 
   6  -5   9      107.62      142.80     14.13 o 
  -7  -4   9       60.24       77.11     12.33 o 
  -6  -4   9      131.07      134.69     13.53 o 
  -5  -4   9      205.21      228.64     17.14 o 
  -4  -4   9      145.26      134.84     13.08 o 
  -3  -4   9      168.44      176.78     14.88 o 
  -2  -4   9       66.75       77.94      7.47 o 
  -1  -4   9      236.48      232.53     20.07 o 
   0  -4   9       77.20       81.58      8.08 o 
   1  -4   9        0.43        1.87      3.14 o 
   2  -4   9       30.07       27.27      5.47 o 
   3  -4   9       29.13       25.55      8.12 o 
   4  -4   9       51.86       59.83     12.03 o 
   5  -4   9        2.06       -0.90      6.16 o 
   6  -4   9        6.88       17.44      6.16 o 
  -7  -3   9        1.40        5.86      5.86 o 
  -6  -3   9       31.98       26.46      7.67 o 
  -5  -3   9      146.29      128.52     13.23 o 
  -4  -3   9       93.68       90.64     12.03 o 
  -3  -3   9       58.92       58.02     10.22 o 
  -2  -3   9      146.80      149.90      9.25 o 
  -1  -3   9      247.14      257.22     14.88 o 
   0  -3   9      326.93      347.56     20.22 o 
   1  -3   9      143.10      169.69     16.23 o 
   2  -3   9      628.99      645.34     58.93 o 
   3  -3   9      252.99      256.29     18.19 o 
   4  -3   9      214.64      271.93     19.39 o 
   5  -3   9       89.52      111.24     13.08 o 
   6  -3   9       80.47      106.13     12.63 o 
  -6  -2   9      177.70      185.94     15.48 o 
  -5  -2   9       49.00       55.02      9.92 o 
  -4  -2   9      181.46      182.04     14.58 o 
  -3  -2   9      253.89      259.60     16.99 o 
  -2  -2   9      291.03      309.78     23.52 o 
  -1  -2   9      184.99      196.12     10.25 o 
   0  -2   9       52.61       67.04      7.28 o 
   1  -2   9      274.97      267.55     12.22 o 
   2  -2   9       95.86       88.69     12.03 o 
   3  -2   9       11.27       19.99      7.67 o 
   4  -2   9       14.76       10.67      6.91 o 
   5  -2   9        3.71        3.61      6.46 o 
   6  -2   9       12.78       16.99      7.67 o 
   7  -2   9        4.16       17.89      4.81 o 
  -5  -1   9      117.41       98.61     11.27 o 
  -4  -1   9       22.96       20.59      6.61 o 
  -3  -1   9      137.86      132.13     12.48 o 
  -2  -1   9      454.26      458.00     33.82 o 
  -1  -1   9      379.06      416.41     25.48 o 
   0  -1   9      267.30      288.69     12.22 o 
   1  -1   9      140.00      164.85      9.83 o 
   2  -1   9      339.35      342.58     19.69 o 
   3  -1   9      156.04      168.06     14.58 o 
   4  -1   9      230.92      226.23     17.29 o 
   5  -1   9      185.09      203.38     17.14 o 
   6  -1   9      118.02      156.33     15.78 o 
   7  -1   9       48.08       50.51      9.17 o 
  -7   0   9       53.49       73.81     11.72 o 
  -6   0   9      274.32      274.78     18.79 o 
  -5   0   9       29.91       42.99      8.87 o 
  -4   0   9       95.71      123.11     11.88 o 
  -3   0   9      196.41      205.19     14.58 o 
  -2   0   9      104.15      119.95     11.57 o 
  -1   0   9      351.63      386.67     32.17 o 
   0   0   9      160.24      163.85      9.57 o 
   1   0   9      193.15      177.66      9.98 o 
   2   0   9        0.15       -4.81      4.21 o 
   3   0   9        6.05        0.30      4.66 o 
   4   0   9       78.15       68.40     11.72 o 
   5   0   9       40.78       52.91     11.27 o 
   6   0   9       41.65       79.97     12.48 o 
   7   0   9        0.63        8.57      3.91 o 
  -7   1   9        3.75       10.52      6.01 o 
  -6   1   9       15.29       12.93      7.06 o 
  -5   1   9      112.00      111.69     12.18 o 
  -4   1   9       30.15       26.01      7.67 o 
  -3   1   9      148.22      147.47      8.72 o 
  -2   1   9      415.98      428.86     20.14 o 
  -1   1   9      382.44      402.70     16.54 o 
   0   1   9      283.49      285.04     12.06 o 
   1   1   9      149.43      182.64     14.43 o 
   2   1   9      348.70      369.03     20.59 o 
   3   1   9      156.93      162.04     14.58 o 
   4   1   9      237.71      255.39     18.49 o 
   5   1   9      186.23      195.11     17.14 o 
   6   1   9      113.03      128.07     13.98 o 
   7   1   9       49.99       49.61      8.72 o 
  -7   2   9       59.91       71.40     12.03 o 
  -6   2   9      177.69      187.15     16.08 o 
  -5   2   9       50.65       65.09     10.82 o 
  -4   2   9      213.09      204.58     15.18 o 
  -3   2   9      230.97      233.14     15.78 o 
  -2   2   9      285.87      292.31     11.74 o 
  -1   2   9      200.66      193.36      9.89 o 
   0   2   9       42.24       46.30      8.57 o 
   1   2   9      261.40      246.37     16.38 o 
   2   2   9       96.07       88.69     10.82 o 
   3   2   9       13.34       14.88      6.46 o 
   4   2   9       15.81        9.47      6.46 o 
   5   2   9        4.09       -0.90      5.86 o 
   6   2   9       11.86       12.93      6.61 o 
   7   2   9        3.54        3.91      3.01 o 
  -7   3   9        1.28        7.37      4.81 o 
  -6   3   9       34.05       27.36      8.27 o 
  -5   3   9      148.80      149.27     14.43 o 
  -4   3   9       76.22       80.57     11.42 o 
  -3   3   9       74.48       68.24     10.07 o 
  -2   3   9      131.40      138.89     12.18 o 
  -1   3   9      252.62      250.66      8.99 o 
   0   3   9      300.42      283.95     16.99 o 
   1   3   9      163.35      182.49     14.43 o 
   2   3   9      622.46      624.73     26.46 o 
   3   3   9      265.62      255.54     17.89 o 
   4   3   9      214.91      205.94     16.99 o 
   5   3   9       84.23       92.30     13.08 o 
   6   3   9       77.54       92.15     13.08 o 
  -7   4   9       62.97       99.81     11.27 o 
  -6   4   9      128.53      144.61     14.73 o 
  -5   4   9      201.52      206.39     16.84 o 
  -4   4   9      150.62      168.66     14.88 o 
  -3   4   9      157.59      165.50     13.98 o 
  -2   4   9       70.73       90.94     10.97 o 
  -1   4   9      235.94      212.25     10.41 o 
   0   4   9       83.52       77.11     10.22 o 
   1   4   9        0.40        1.65      4.36 o 
   2   4   9       33.47       23.00      7.67 o 
   3   4   9       24.73       15.93      7.06 o 
   4   4   9       49.59       38.78      9.47 o 
   5   4   9        1.51        1.05      4.36 o 
   6   4   9        7.56        9.17      4.96 o 
  -6   5   9       29.02       25.85      8.27 o 
  -5   5   9      104.66      110.63     13.23 o 
  -4   5   9        2.80       -5.41      4.06 o 
  -3   5   9      208.57      206.84     15.93 o 
  -2   5   9       68.35       58.02      9.92 o 
  -1   5   9      200.08      185.34     14.58 o 
   0   5   9      275.82      257.05     16.23 o 
   1   5   9      249.40      211.05     15.33 o 
   2   5   9      355.17      334.91     19.84 o 
   3   5   9      118.58      114.69     12.63 o 
   4   5   9      207.40      185.04     16.08 o 
   5   5   9      164.72      146.86     14.73 o 
   6   5   9      111.71      114.84     12.48 o 
  -6   6   9       61.58       68.55     11.42 o 
  -5   6   9       97.28       93.35     13.23 o 
  -4   6   9       67.38       81.62     12.33 o 
  -3   6   9       93.15       96.81     11.88 o 
  -2   6   9      103.87       89.89     11.88 o 
   0   6   9       74.49       54.87      9.17 o 
   1   6   9       42.89       33.07      7.97 o 
   2   6   9       71.88       60.73     10.22 o 
   3   6   9       30.98       28.86      7.97 o 
   4   6   9        1.33        2.25      4.81 o 
   5   6   9        9.68       13.83      5.86 o 
   6   6   9        6.34       12.63      3.16 o 
  -6   7   9       65.85       65.24     10.67 o 
  -5   7   9       21.69       19.24      7.37 o 
  -4   7   9       28.60       32.32      8.57 o 
  -3   7   9      186.62      175.12     15.48 o 
  -2   7   9       82.78       84.18     11.88 o 
   0   7   9      204.02      187.90     14.28 o 
   1   7   9       58.51       74.41     10.67 o 
   2   7   9      307.57      277.79     18.49 o 
   3   7   9      101.47       94.70     11.57 o 
   4   7   9      105.68      102.82     12.63 o 
   5   7   9      113.00      101.32     11.72 o 
  -5   8   9       59.25       65.39     11.12 o 
  -4   8   9      112.15      116.50     13.23 o 
  -3   8   9       58.98       65.69     11.57 o 
  -2   8   9       48.36       62.08     11.12 o 
   0   8   9       44.96       41.19      8.57 o 
   1   8   9       30.58       29.01      7.82 o 
   2   8   9       10.19        7.67      5.26 o 
   3   8   9      120.27       98.01     12.03 o 
   4   8   9        3.51        6.76      4.81 o 
   5   8   9       30.88       28.86      6.01 o 
  -5   9   9        3.83       10.37      3.61 o 
  -4   9   9       34.82       37.43      8.57 o 
  -3   9   9       65.04       76.36     12.48 o 
  -2   9   9       60.24       67.79     11.57 o 
   1   9   9      122.42      105.22     11.72 o 
   2   9   9       91.15       85.38     12.03 o 
   3   9   9      125.54      115.14     12.78 o 
   4   9   9      131.17      125.52     13.23 o 
  -4  10   9       75.52       90.19     10.37 o 
  -3  10   9       27.82       34.42      7.97 o 
   1  10   9        3.50        4.66      4.51 o 
   2  10   9       22.88       19.69      7.22 o 
   3  10   9       88.96       80.42     12.18 o 
   4  10   9        6.26       11.72      2.71 o 
  -3  11   9       22.23       27.96      5.56 o 
   1  11   9       80.30       85.38     12.18 o 
   2  11   9       27.54       31.72      8.12 o 
   3  11   9       80.27       83.88     10.22 o 
   1  12   9       27.79       31.42      8.72 o 
  -1 -10  10       43.68       60.53      5.10 o 
   0 -10  10       29.60       45.91      4.32 o 
  -3  -9  10        0.88        6.46      6.31 o 
  -2  -9  10        3.30        3.38      3.01 o 
  -1  -9  10       60.27       71.70      7.97 o 
   0  -9  10        6.48       16.74      4.17 o 
   1  -9  10       19.78       43.73      5.89 o 
   2  -9  10       45.26       66.53      6.25 o 
  -3  -8  10      132.86      122.06     12.33 o 
  -2  -8  10       65.58       84.18      9.09 o 
  -1  -8  10       97.91      109.27      9.02 o 
   0  -8  10       78.57       95.80      9.74 o 
   1  -8  10      139.82      147.45     10.31 o 
   2  -8  10       44.48       56.42      7.49 o 
   3  -8  10       56.54       70.08      9.24 o 
  -4  -7  10       32.45       27.36      6.61 o 
  -3  -7  10       22.69       24.95      7.06 o 
  -2  -7  10       16.51       18.04      5.11 o 
  -1  -7  10        5.45        9.75      4.49 o 
   0  -7  10       31.38       39.31     11.57 o 
   1  -7  10       45.31       67.25      8.72 o 
   2  -7  10       17.09       30.96      5.84 o 
   3  -7  10      104.44      141.60     13.83 o 
   4  -7  10       12.51       33.07      4.66 o 
  -5  -6  10       84.50      105.07     11.12 o 
  -4  -6  10       81.99      110.79     12.63 o 
  -3  -6  10      122.26      134.39     14.43 o 
  -2  -6  10       65.35       80.64      8.66 o 
  -1  -6  10      120.97      135.37     13.83 o 
   0  -6  10      104.73      118.82      9.34 o 
   1  -6  10      164.37      174.88     12.85 o 
   2  -6  10       33.29       30.53      6.31 o 
   3  -6  10       71.30       96.81     13.98 o 
   4  -6  10       57.83       84.63      9.92 o 
  -5  -5  10       12.97       15.18      6.01 o 
  -4  -5  10       36.00       36.23      9.32 o 
  -3  -5  10       13.43       22.55      7.22 o 
  -2  -5  10        0.30        3.56      4.81 o 
  -1  -5  10        0.52        8.14      4.00 o 
   0  -5  10      200.14      212.83     27.51 o 
   1  -5  10       28.38       36.89      6.47 o 
   2  -5  10       37.27       52.73      7.36 o 
   3  -5  10       96.48      124.46     14.13 o 
   4  -5  10       48.00       82.98     12.78 o 
  -5  -4  10       54.37       56.37     10.97 o 
  -4  -4  10      138.70      145.06     14.28 o 
  -3  -4  10      140.53      129.73     13.38 o 
  -2  -4  10       62.16       65.41      7.76 o 
  -1  -4  10      204.51      199.71     11.37 o 
   0  -4  10      114.54      124.73      9.35 o 
   1  -4  10       93.84      103.64      9.25 o 
   2  -4  10       91.40      103.59     13.68 o 
   3  -4  10      105.98      113.79     13.68 o 
   4  -4  10       52.11       60.28     10.97 o 
   5  -4  10       29.49       29.31      5.71 o 
  -6  -3  10       48.07       62.23     11.42 o 
  -5  -3  10        6.06       15.48      6.01 o 
  -4  -3  10       40.45       42.24      9.32 o 
  -3  -3  10       43.26       47.65      9.92 o 
  -2  -3  10       32.65       43.13      6.48 o 
  -1  -3  10        8.57       15.84      4.44 o 
   0  -3  10       17.55       27.98      5.84 o 
   1  -3  10       55.79       72.09      8.30 o 
   2  -3  10      124.33      149.42     14.88 o 
   3  -3  10       66.02      105.37     12.63 o 
   4  -3  10       71.10       96.05     13.83 o 
   5  -3  10       32.56       62.83     10.52 o 
  -5  -2  10       52.50       63.74     11.27 o 
  -4  -2  10      142.45      162.49     14.73 o 
  -3  -2  10      256.49      257.65     18.04 o 
  -2  -2  10       79.45       94.70     11.57 o 
  -1  -2  10      156.63      172.86     10.41 o 
   0  -2  10      344.16      344.49     14.51 o 
   1  -2  10      101.80      104.01      8.76 o 
   2  -2  10      117.94      129.12     13.83 o 
   3  -2  10       31.38       28.41      8.42 o 
   4  -2  10       39.25       42.24     10.22 o 
   5  -2  10       80.33       98.16     11.57 o 
  -4  -1  10        5.02        4.81      5.11 o 
  -3  -1  10       46.52       37.43      8.57 o 
  -2  -1  10       11.95       10.82      5.56 o 
  -1  -1  10        3.55        6.73      5.19 o 
   0  -1  10       64.73       79.61      8.94 o 
   1  -1  10       51.13       63.06     13.38 o 
   2  -1  10       58.05       82.22     12.48 o 
   3  -1  10       38.94       61.33     11.42 o 
   4  -1  10      164.30      202.48     17.59 o 
   5  -1  10        3.47       19.84      6.46 o 
  -3   0  10       61.70       70.35     10.97 o 
  -2   0  10       89.91       88.09     10.67 o 
  -1   0  10      269.74      268.66     14.51 o 
   0   0  10      261.70      260.10     12.38 o 
   1   0  10       94.57       98.91     12.18 o 
   2   0  10      176.57      171.66     15.48 o 
   3   0  10       95.05      109.43     13.23 o 
   4   0  10       11.14        8.57      6.91 o 
   5   0  10        8.75       12.03      4.81 o 
  -2   1  10       14.79       13.53      6.01 o 
  -1   1  10        3.25        4.70      3.36 o 
   0   1  10       62.78       75.13      7.80 o 
   1   1  10       50.97       55.77     10.07 o 
   2   1  10       55.50       80.27     12.33 o 
   3   1  10       46.11       66.29     11.57 o 
   4   1  10      160.44      211.05     17.74 o 
   5   1  10        5.36       16.23      5.86 o 
  -6   2  10       99.92      125.37     13.98 o 
  -1   2  10      142.91      153.78     13.38 o 
   0   2  10      345.42      336.86     19.69 o 
   1   2  10      101.05       95.90     11.72 o 
   2   2  10      117.29      127.32     13.38 o 
   3   2  10       27.93       25.25      7.82 o 
   4   2  10       44.37       35.48      9.17 o 
   5   2  10       83.95       78.47     12.18 o 
  -6   3  10       49.48       71.85     11.57 o 
  -5   3  10        5.82        9.92      5.71 o 
  -4   3  10       40.89       46.15      9.77 o 
   0   3  10       21.17       23.45      7.52 o 
   1   3  10       52.21       53.06     10.07 o 
   2   3  10      132.97      150.62     14.73 o 
   3   3  10       66.47       78.92     12.48 o 
   4   3  10       65.42       77.26     12.48 o 
   5   3  10       35.90       48.40      9.02 o 
  -5   4  10       50.31       59.98     10.82 o 
  -4   4  10      148.31      156.48     14.88 o 
  -3   4  10      140.83      138.44     13.53 o 
  -2   4  10       55.85       57.42      9.92 o 
   0   4  10      117.33      120.86     12.63 o 
   1   4  10       87.86       78.77     11.57 o 
   2   4  10       93.89       99.06     12.18 o 
   3   4  10      105.98       84.03     12.48 o 
   4   4  10       54.70       44.80      9.62 o 
   5   4  10       27.72       35.32      6.91 o 
  -5   5  10       12.67       11.42      5.71 o 
  -4   5  10       36.45       42.54      9.62 o 
  -3   5  10       12.04       11.57      6.46 o 
  -2   5  10        0.04        5.11      5.41 o 
   0   5  10      203.37      198.12     15.48 o 
   1   5  10       21.82       25.25      7.82 o 
   2   5  10       39.03       49.30     10.07 o 
   3   5  10       91.37       88.84     12.78 o 
   4   5  10       51.10       53.06     10.22 o 
  -5   6  10       91.01      112.59     12.18 o 
  -4   6  10       81.76      101.92     13.53 o 
  -3   6  10      117.99      127.02     13.68 o 
  -2   6  10       61.43       70.95     11.42 o 
   0   6  10      110.15      112.89     12.33 o 
   1   6  10      155.39      140.10     13.83 o 
   2   6  10       42.44       35.48      9.02 o 
   3   6  10       62.35       73.21     12.03 o 
   4   6  10       61.62       55.47     10.37 o 
  -4   7  10       33.31       46.75      9.47 o 
  -3   7  10       23.41       20.14      7.06 o 
  -2   7  10       15.22       19.99      7.22 o 
   1   7  10       38.38       48.55      9.77 o 
   2   7  10       21.03       29.01      7.97 o 
   3   7  10      106.14      101.92     12.03 o 
   4   7  10        8.41       15.93      3.76 o 
  -3   8  10      131.14      149.57     14.13 o 
   1   8  10      150.85      148.97     14.28 o 
   2   8  10       48.00       38.93      9.47 o 
   3   8  10       44.49       41.19      8.87 o 
  -3   9  10        0.89        9.62      3.31 o 
   1   9  10       18.24       20.74      7.37 o 
   2   9  10       53.34       56.67     10.52 o 
  -2  -6  11       78.91       79.22      8.27 o 
  -1  -6  11       57.27       75.82      8.12 o 
   0  -6  11       30.81       33.94      6.31 o 
   1  -6  11       59.96       61.87      7.59 o 
  -3  -5  11       90.93       99.36     10.52 o 
  -2  -5  11        6.23       15.48      6.01 o 
  -1  -5  11        3.81        7.63      3.83 o 
   0  -5  11        2.05        7.17      3.23 o 
   1  -5  11       15.37       21.56      4.58 o 
   2  -5  11       24.11       26.02      6.46 o 
  -3  -4  11      105.34      122.96     12.93 o 
  -2  -4  11      135.11      144.46     14.13 o 
  -1  -4  11       23.62       36.82      6.35 o 
   0  -4  11      104.66      127.89      9.76 o 
   1  -4  11       93.70      111.40      8.81 o 
   2  -4  11       79.24       92.75     11.57 o 
   3  -4  11       65.57      106.28      8.72 o 
  -3  -3  11       13.33       15.78      6.91 o 
  -2  -3  11        0.48        2.10      4.81 o 
  -1  -3  11       33.92       41.67      6.84 o 
   0  -3  11        8.95       13.34      4.77 o 
   1  -3  11        0.74        2.20      3.08 o 
   2  -3  11       21.32       47.20     10.22 o 
   3  -3  11        0.49        2.25      3.01 o 
  -4  -2  11       18.58       19.84      7.22 o 
  -3  -2  11       81.38       89.44     12.93 o 
  -2  -2  11      161.66      163.40     14.88 o 
  -1  -2  11      100.72      116.60      9.26 o 
   0  -2  11      154.70      193.35     16.23 o 
   1  -2  11       37.94       55.31      7.72 o 
   2  -2  11       56.90       85.53     13.08 o 
   3  -2  11       81.78      102.37     11.12 o 
  -3  -1  11      115.89      129.88     13.68 o 
  -2  -1  11        3.16        6.76      5.26 o 
  -1  -1  11       21.34       24.80      7.52 o 
   0  -1  11       15.44       22.78      5.48 o 
   1  -1  11       26.82       33.82      9.02 o 
   2  -1  11        9.16       13.98      7.06 o 
   3  -1  11        2.08       13.08      5.26 o 
  -2   0  11       96.44      105.22     12.48 o 
  -1   0  11       26.94       46.60      9.47 o 
   0   0  11      129.73      130.42     10.52 o 
   1   0  11      108.52      135.14     14.43 o 
   2   0  11      226.27      252.24     19.39 o 
   3   0  11       29.40       20.59      6.31 o 
  -1   1  11       23.33       32.02      8.12 o 
   0   1  11       15.95       20.29      7.52 o 
   1   1  11       26.77       23.60      8.27 o 
   2   1  11        9.67       18.04      7.22 o 
   3   1  11        2.79        1.65      4.36 o 
   0   2  11      146.55      156.48     15.18 o 
   1   2  11       36.89       61.93     11.27 o 
   2   2  11       55.58       56.22     11.27 o 
   3   2  11       83.81       80.87     12.48 o 
   0   3  11        8.17        6.91      6.01 o 
   1   3  11        0.57       -3.46      4.81 o 
   2   3  11       20.98       27.06      8.27 o 
   3   3  11        0.53        7.67      4.21 o 
   1   4  11      100.90       86.88     12.93 o 
   2   4  11       77.80       81.17     12.48 o 
   3   4  11       74.24       83.13      9.47 o 
   1   5  11       16.36       12.78      6.31 o 
   2   5  11       22.35       18.49      6.31 o 
   1   6  11       66.83       69.90     11.88 o 
                                                 
